# Supplementary material for: Identification and Characterization of Anaplasma phagocytophilum Proteins Involved in Infection of the Tick Vector, Ixodes scapularis
Source: PLoS One. 2015 Sep 4;10(9):e0137237. doi: 10.1371/journal.pone.0137237 (PMC4560377; doi:10.1371/journal.pone.0137237)
Supplement: S1 Table — (XLSX) [file pone.0137237.s003.xlsx]

## Sheet: Identified proteins
Anaplasma proteins identified in ISE6 cells, FDR<0.05
Uniprot	Description	Average No. PSM in Ei	Average No. PSM in Li
O68221	100kDa protein	0	0.666667
S6G8R2	1-acyl-sn-glycerol-3-phosphate acyltransferase family protein	1	2
Q5P9I1	1-acyl-sn-glycerol-3-phosphate acyltransferase	0.666667	0.666667
Q2GKQ8	1-deoxy-D-xylulose 5-phosphate reductoisomerase	2	3
B9KHC0	2,3,4,5-tetrahydropyridine-2-carboxylate N-succinyltransferase (DapD)	2	4
D1AUB9	2,3-bisphosphoglycerate-independent phosphoglycerate mutase	2.66667	2.66667
U5XRW8	2-C-methyl-D-erythritol 2,4-cyclodiphosphate synthase	0.666667	0.333333
D1AST1	2-nitropropane dioxygenase	1.33333	0.333333
D1ATD8	2-octaprenyl-3-methyl-6-methoxy-1,4-benzoquinol hydroxylase	1.33333	1
S6GAL8	2-oxoglutarate dehydrogenase E1 component	2.66667	4.66667
S6GBG5	2-oxoglutarate dehydrogenase, E2 component, dihydrolipoamide succinyltransferase	0.666667	1.66667
Q2GL64	30S ribosomal protein S1	3.33333	6
A0A023HVA8	30S ribosomal protein S2	8.33333	12.6667
S6G5J6	30S ribosomal protein S2	8.66667	12.3333
D1ATH6	30S ribosomal protein S20	0	1.66667
D1AU46	30S ribosomal protein S5	1.66667	0
B9KHV2	30S ribosomal protein S7	1.33333	1
Q5PAI2	3-hydroxyacyl-COA dehydrogenase bO272.3	1	0.666667
S6GAN7	3-oxoacyl-[acyl-carrier-protein] synthase 2	0.666667	3.66667
Q5PA98	3-oxoacyl-[acyl-carrier-protein] synthase 3	0.333333	1.33333
U5XQV3	3-polyprenyl-4-hydroxybenzoate decarboxylase	1.66667	0
Q8RLZ1	44 kDa major outer membrane protein	3	5
B9KIT3	4-hydroxy-3-methylbut-2-en-1-yl diphosphate synthase	8	10.3333
Q5PA91	4-hydroxybenzoate octaprenyltransferase	1.66667	1.33333
Q5PA93	4-hydroxy-tetrahydrodipicolinate reductase	3	0.666667
S6G639	50S ribosomal protein L10	2.66667	2.66667
U5XP45	50S ribosomal protein L11	1	3.66667
Q5P9X6	50S ribosomal protein L13	1.66667	3.66667
Q5PA76	50S ribosomal protein L15	0.666667	1.66667
U5XQC1	50S ribosomal protein L16	3	2
U5XTG7	50S ribosomal protein L17	1	0.666667
B9KJ54	50S ribosomal protein L18	3.66667	2
U5XQC4	50S ribosomal protein L23	2.66667	0.666667
S6G8M7	50S ribosomal protein L25/general stress protein Ctc	1	1.33333
S6G572	50S ribosomal protein L3	5	2.33333
D1AUQ5	50S ribosomal protein L36	0.333333	1
B9KJ69	50S ribosomal protein L4	2	0.333333
Q2GL47	50S ribosomal protein L5	1.66667	3.33333
S6G6A9	5-aminolevulinate synthase	10	6
D1AUP6	5-formyltetrahydrofolate cyclo-ligase	2	1
B9KI89	5'-nucleotidase SurE	0.666667	0
S4W958	60 kDa chaperonin (Fragment)	6.66667	35
S6G9H8	8-amino-7-oxononanoate synthase	2.33333	0.333333
B9KHQ0	ABC efflux transporter (MsbA2)	3.33333	3.33333
S6G590	Acetamidase/formamidase family protein	5.33333	4
B9KH21	Acetyltransferase component of pyruvate dehydrogenase complex	2.33333	1.33333
S6G7E9	Aconitate hydratase	2.66667	4.66667
D1AUG2	AcrB/AcrD/AcrF family cation efflux protein	2.66667	3.66667
S6G7S7	AcrB/AcrD/AcrF family transporter	9.33333	8
Q5PAJ3	Acriflavin resistance protein D	2.33333	5
S6G9I9	Adenosylmethionine-8-amino-7-oxononanoate aminotransferase	2.33333	3
S6G5F6	Adenylate kinase	1.33333	4.33333
S6GA80	Adenylosuccinate synthetase	5.66667	6.33333
S6G4P8	Adenylyltransferase thiF	1	0
S6G6N2	AFG1 family ATPase	2.66667	0.333333
Q2GJ36	Alanine--tRNA ligase	6.66667	8.33333
S6G535	Alpha/beta fold family hydrolase	0.666667	0
D1ATA1	Amidophosphoribosyltransferase	1.33333	2.33333
S5PED6	Aminopeptidase P	2	2.66667
Q83WM4	Ana29	0.666667	0
I0B6V7	AnkA (Fragment)	0.666667	0.333333
D2KNV2	AnkA	208.667	239.667
F8U691	AnkA-1	11.3333	13.3333
F8U694	AnkB	13.3333	14.6667
F8U696	AnkB	11.3333	14.6667
Q9LAT9	Ankyrin	46.6667	61.6667
Q9RPM8	Ankyrin protein-A	3.66667	7.33333
S6G5S7	Ankyrin repeat-containing protein	40	45
Q5SF96	Appendage-associated protein	4.66667	4.66667
B9KJ38	Appendage-associated protein-like protein (Alp2)	4.66667	3.33333
S6GA47	AraM domain-containing protein	0	2.33333
S6G5S5	Arginine--tRNA ligase	3.33333	4.33333
Q5PBK6	Asparaginyl-tRNA synthetase	0.666667	0.666667
S6G9B2	Aspartate aminotransferase	3	1.33333
S6G5E8	Aspartate carbamoyltransferase	1	0.666667
S6G8Z7	Aspartate--tRNA(Asp/Asn) ligase	0	3
U5XT99	Aspartokinase	4.66667	1.66667
Q2GKN0	Aspartyl/glutamyl-tRNA(Asn/Gln) amidotransferase subunit B	1.33333	1.33333
D1ATQ0	ATP synthase subunit a	1	0
D1AUJ3	ATP synthase subunit beta	3.33333	1.33333
D1ATL4	ATP synthase subunit delta	1.33333	0.333333
U5XSJ4	ATP synthase subunit gamma	0	4
S5PY31	ATPase AAA	6	15
B9KHZ5	ATP-dependent Clp protease ATP-binding subunit ClpX	3	3.33333
D1ATZ7	ATP-dependent Clp protease ATP-binding subunit	7	9.33333
S6G753	ATP-dependent Clp protease, ATP-binding subunit ClpA	2.33333	7.66667
S5PU93	ATP-dependent dethiobiotin synthetase BioD	0.666667	0.666667
D1ATA3	ATP-dependent DNA helicase	6.33333	6
U5XQV7	ATP-dependent DNA helicase RecG	4.66667	4.33333
S6G4L1	ATP-dependent protease ATP-binding subunit HslU	3.33333	3.66667
Q2GJ25	ATP-dependent protease subunit HslV	0.666667	2.66667
S6G4Q0	ATP-dependent zinc metalloprotease FtsH	8.66667	9.66667
S5PSY9	Bicyclomycin resistance protein	1	1.33333
S6GB72	Bifunctional malic enzyme oxidoreductase/phosphotransacetylase	5	3.66667
S6GAG3	Bifunctional proline dehydrogenase/pyrroline-5-carboxylate dehydrogenase	5.33333	5.33333
S6G6L8	Bifunctional protein FolD	7.66667	6.33333
B9KHH2	Bifunctional protein GlmU	3.33333	2.66667
U5XPD5	Biopolymer transporter ExbD	2	1.66667
Q2GLB4	Biotin synthase	8.33333	6.66667
S6GB98	BolA protein	0	0.666667
S6G6H2	Carbamoyl-phosphate synthase large chain	14	12.6667
S6G970	Carbamoyl-phosphate synthase small chain	0	0.666667
U5XTE5	Carbonic anhydrase	3	1
S6G850	CBS/transporter associated domain-containing protein	0.666667	0
Q2GKG6	CDP-diacylglycerol--serine O-phosphatidyltransferase	0.666667	1.33333
S6G4P4	Cell division protein FtsA	5	3
U5XRV6	Cell division protein FtsQ	2.33333	1
Q5P9E6	Cell division protein	0	1.33333
D1ASL8	Cell divisionFtsK/SpoIIIE protein	4.66667	3.33333
B9KH92	Chaperone protein DnaJ	6	2.66667
O84965	Chaperone protein DnaK	4	12.3333
Q5PB86	Chaperone protein HtpG	4.66667	4.66667
S5PT30	Chemotaxis protein CheY	3	3.66667
S6G4B4	Chromosomal replication initiator protein DnaA	7.66667	5
U5XQR7	Chromosome partitioning protein ParA	2.33333	0.666667
I1W1U6	Citrate synthase (Fragment)	6	22.6667
S6G499	Co-chaperone protein hscB	1	0.666667
U5XQ38	Competence protein	4	3
D6Q020	Conjugal transfer protein TrbG	0.666667	0.666667
Q2GLS9	CTP synthase	0	1.33333
D1ASP5	Cystathionine beta-lyase	0	1
S5PES9	Cysteine desulfurase	4.33333	3
Q2GKF4	Cysteine--tRNA ligase	10	7.66667
S5Q1M0	Cytidylate kinase	4.33333	1.33333
U5XP33	Cytochrome c biogenesis ATP-binding export protein CcmA	1	1
S6G4H8	Cytochrome c biogenesis family protein	0.666667	0.666667
B9KHS3	D-alanine--D-alanine ligase	3.33333	0.666667
S5PDX2	Dehydrogenase	0.333333	0.333333
A0A023HVN3	Delta-aminolevulinic acid dehydratase	3.33333	2.33333
B9KI80	Dephospho-CoA kinase	2.33333	2
S6G972	Dihydrolipoyl dehydrogenase	6.66667	0
D1AU04	Dihydroorotase	0.666667	0
Q5PBF6	Dihydroorotate dehydrogenase	1.33333	0.333333
B9KJ88	Dihydropteroate synthase (FolP)	4.66667	2.66667
B9KHM8	Disulfide oxidoreductase	0.666667	1
S6G7B4	DNA gyrase subunit A	13	17.6667
D1AUL1	DNA gyrase subunit B	4	6.33333
Q2GLI8	DNA ligase	12.3333	11
Q2GJL7	DNA mismatch repair protein MutS	16.3333	12.3333
D1ASP3	DNA polymerase III alpha subunit	8	3.66667
S6GAR9	DNA polymerase III subunit alpha	4.33333	1.33333
S6GA03	DNA polymerase III subunit beta	2.66667	3
S6G4B1	DNA polymerase III subunit epsilon	3	4.66667
S6G6D6	DNA polymerase III subunits gamma and tau	15.6667	15
S6GB60	DNA polymerase	8.66667	6
S5PHX4	DNA primase	12	10.3333
S5PA13	DNA processing protein DprA	3.33333	7
S6GAL6	DNA repair protein RadC	3	3.33333
Q5PAM3	DNA repair protein RecO	2	2
S6GAX7	DNA topoisomerase 1	10	11.6667
Q2GL36	DNA-directed RNA polymerase subunit alpha	0.666667	0.333333
Q2GJ68	DNA-directed RNA polymerase subunit beta	6	6.33333
Q2GJ69	DNA-directed RNA polymerase subunit beta'	30.3333	17.6667
D1AS72	Elongation factor 4	3.33333	2
S6G8B7	Elongation factor G	6.66667	10
Q2GKU8	Elongation factor Ts	7.33333	8.33333
S6G641	Elongation factor Tu	2.33333	7
A0A023HVK4	Enolase	3.33333	2.66667
S5Q1U9	Excinuclease ABC subunit A	21.3333	27.6667
Q5PAT3	Exodeoxyribonuclease III	3	0
R9YC16	F0F1 ATP synthase subunit alpha (Fragment)	4.33333	5
D1AUP0	Ferredoxin--NADP reductase	0.666667	0.333333
D1AU18	Ferrochelatase	1.66667	1.33333
S6G938	Flavin reductase family protein	1.33333	0
S6G9C4	Folylpolyglutamate synthase	6.33333	2
B9KIV4	Formamidopyrimidine-DNA glycosylase (Fpg)	1.33333	0
S6GBI1	Fructose-bisphosphate aldolase	2.66667	0
Q2GJC8	FtsK/SpoIIIE family protein	6	3.33333
Q5PA37	Fumarate hydratase class II	1.33333	4
S6G591	Geranyltranstransferase	4.66667	5.33333
U5XUR3	Glutamate synthase	5.66667	8
D1ATK8	Glutamate--cysteine ligase	2	1.33333
U5XQ16	Glutamate--tRNA ligase	0	1
S6G9Z2	Glutamine synthetase	2.66667	5.33333
S6G5K9	Glutamyl-tRNA(Gln) amidotransferase subunit A	1.33333	1.33333
Q5PBK3	Glutathione synthetase	6.33333	2
D1AT42	Glutathione-regulated potassium-efflux system protein	2.33333	3.33333
D1ATE3	Glyceraldehyde-3-phosphate dehydrogenase	1.66667	1.66667
S6GBP9	Glycerol-3-phosphate dehydrogenase [NAD(P)+]	1.66667	2
S6G558	Glycine--tRNA ligase beta subunit	16.6667	15
Q5P9E2	Glycyl-tRNA synthetase alpha subunit	1.33333	0.666667
Q5P9L5	GMP synthase [glutamine-hydrolyzing]	3.66667	2
B9KHB1	GTP cyclohydrolase II (RibA)	1.33333	3.66667
S6GA87	GTPase Era	7.33333	8
Q2GK25	GTPase Obg	2	1
S6G983	GTP-binding protein TypA	1	2.33333
S6G8Y0	Guanylate kinase	1.33333	0.666667
C7EB62	Heat shock protein (Fragment)	1	1
Q5PAP4	Heat shock protein	3	6.33333
B9KJ00	HemD	2	1.33333
D1ATT3	HflK protein	3.33333	2.66667
S6GAR8	HGE-14 protein	9.33333	13
U5XPI2	Histidine kinase	7	5.66667
S6GB97	Histidine--tRNA ligase	9.33333	9
S6G9I5	HlyD family type I secretion membrane fusion protein	5.33333	4
Q2GLG1	Holliday junction ATP-dependent DNA helicase RuvB	1	1.33333
S6GAY7	Holo-[acyl-carrier-protein] synthase	3.66667	5
Q2GK89	Immunogenic protein	0.333333	0
S6G583	Inosine-5'-monophosphate dehydrogenase	6	5
U5XNP1	Integration host factor alpha-subunit	2.66667	1.33333
D1AT55	Integration host factor, alpha subunit	2.33333	1.33333
Q2GLR7	Iron-binding protein	1.66667	4
S6G7F9	Isocitrate dehydrogenase	1	0
S6G7A1	Isoleucine--tRNA ligase	7.33333	6.66667
S6G9K5	Leucine--tRNA ligase	11	5
D1ATL0	Lipoprotein releasing system, transmembrane protein	1.33333	1.33333
B9KHF5	Lipoprotein-releasing system ATP-binding protein LolD	0.333333	0
S6G4Q2	Lon protease	14.6667	9
D1AUJ9	Lysine--tRNA ligase	4	4.33333
S6G603	M16 family peptidase	1	7.33333
S6GA34	M48 family peptidase	3.33333	11.6667
D1AUC5	Maf-like protein ACIS_00546	0.666667	0
S6G5C0	Maf-like protein CRT38_01817	4	0
S6G5T7	Magnesium chelatase subunit D/I family protein	1.33333	3
U5XQS3	Magnesium transporter	18.3333	2.66667
S6GBM5	Major facilitator family transporter	0.333333	1.33333
S6G6E0	Major outer membrane protein OMP-1A	2.33333	2.33333
S6G666	Major outer membrane protein	1	1.33333
Q8KQ47	Major outer membrane protein T-21 (Fragment)	2	3
Q93NZ0	Major surface protein (Fragment)	22.3333	27
A0EWB2	Major surface protein 2	29.3333	62
E0ADY0	Major surface protein 4	98.3333	162.333
S6G4S6	Major surface protein 5	1.33333	3.66667
Q8RP67	Major surface protein hypervariable region (Fragment)	2.66667	5.33333
B9KIH0	Malate dehydrogenase	4	3.66667
D1ASE6	Malonyl-CoA decarboxylase	4.66667	3.33333
U5XRF7	Membrane protein	15.3333	10
S6G9Y6	Metallo-beta-lactamase family protein	1.33333	2.66667
Q5P9T6	Methionine aminopeptidase	1	0.333333
Q2GJB8	Methionyl-tRNA formyltransferase	2.33333	9.66667
Q5P9Z3	Methionyl-tRNA synthetase	0	1
S5PJR5	Molecular chaperone HscA	2.66667	6.33333
S5PF61	Mrp protein (Mrp)	4.66667	6.66667
M1PY12	Msp1a (Fragment)	1	0
Q6V0Y4	MSP1A	1.33333	2
Q5MB90	Msp1B	6	4
S6G5I5	Msp2_3 outer membrane protein	13.3333	14.3333
S6G9K8	N utilization substance protein B	2.33333	2
S6G7D3	Na+/H+ ion antiporter family protein	1	1.33333
D1ASF3	NAD+ synthetase	4.33333	3.66667
S6G5P2	NAD-glutamate dehydrogenase family protein	21.6667	30.3333
S6G9P2	NADH dehydrogenase subunit G	7.66667	10.6667
Q2GJY9	NADH-quinone oxidoreductase subunit D	9.66667	14.3333
S6GA79	NADH-ubiquinone oxidoreductase family protein	2.66667	1.33333
B9KIA8	NAD-specific glutamate dehydrogenase	12.6667	14.3333
U5XQC2	NH3-dependent NAD+ synthetase	3.66667	3.33333
S6G6G1	Nicotinate-nucleotide pyrophosphorylase	2.33333	0.666667
Q5PBK0	Nitrogen assimilation regulatory protein	3	1.33333
D1ASY9	Nitrogen regulation protein NtrY	4	1.33333
B9KGY6	Nucleoside diphosphate kinase	1.66667	1.33333
S5PHY0	O-methyltransferase	1	0
Q2V9J5	OMP12	2	2
Q2V9I6	OMP13	8.33333	4
Q2V9H9	OMP14 (Fragment)	3.66667	2
S6GB03	Omp-1N	4	3
S6G8K2	Omp-1X	0	1
Q2V9P1	OMP4	0	2.33333
Q2V9N6	OMP5	1.33333	0
Q2V9M1	OMP7	2	0.666667
U5XU27	Organic solvent ABC transporter ATP-binding protein	0	0.666667
Q5P9J5	Ornithine carbamoyltransferase	5.66667	2.33333
S6G5Y7	Outer membrane efflux protein	2.33333	2.33333
F8T9Y9	Outer membrane protein (Fragment)	0	3.66667
Q8GLN0	Outer membrane protein 1	3	2
D6Q013	Outer membrane protein 10	4.33333	6
D1ATG1	Outer membrane protein 11	0.333333	0.666667
D1ATF9	Outer membrane protein 13	2.66667	2
D1AT98	Outer membrane protein 14	0	1.66667
Q5PA01	Outer membrane protein 15	1.66667	0
Q8GLN1	Outer membrane protein 2	4	4
D1ATM2	Outer membrane protein 5	2.66667	2.66667
D6Q011	Outer membrane protein 7	1	1
X5DSM6	Outer membrane protein 9	0.333333	3.66667
Q5P9S8	Outer membrane protein assembly factor BamA	2.66667	3
D1ATV2	Outer membrane protein TolC	1.66667	0.333333
Q2GJ73	Outer membrane protein, MSP2 family	0	3.33333
C8YMA0	P44 major outer membrane protein	10.6667	13
S5PLF0	p44 outer membrane protein	20	20.3333
R4X1N5	p44 outer surface protein (Fragment)	1.66667	1.33333
Q6Y7H3	P44 paralog (Fragment)	8.66667	14.6667
S6G4T0	P44-12 outer membrane protein	1.33333	1.33333
T2B320	p44-16 (Fragment)	1	1
S6G9M8	P44-20 outer membrane protein	0.666667	1
T2B270	p44-23 (Fragment)	1.33333	0.333333
S6GA46	P44-32 outer membrane protein (Fragment)	0	2
T2B345	p44-41 (Fragment)	1	0
Q5QKZ3	P44-43 (Fragment)	2	2.33333
A7X9K1	P44-45 (Fragment)	0.666667	1
T2B3M7	p44-63 (Fragment)	1	3.33333
S6G5X0	P44-73 outer membrane protein (Fragment)	2	0.666667
S6G4Z0	P44-77 outer membrane protein (Fragment)	2.33333	1.33333
S6G4T8	P44-85 outer membrane protein	1	0.666667
Q83VW1	P44ESup1	6.33333	6.33333
S6G7G1	P44-new outer membrane protein	12.6667	15.6667
D1ASP8	Patatin family protein	0.666667	0
B9KI66	Penicillin-binding protein (PbpA2)	1.33333	2
D1ATQ2	Pentapeptide repeat-containing protein	3	2.33333
U5XQL2	Peptidase	4	2.66667
D1AUN9	Peptidase pmbA	1.66667	0.666667
B9KIV2	Peptide chain release factor 1	3.33333	5.66667
Q2GKN7	Peptide chain release factor 2, truncated	1.66667	2
S6GBK9	Peptide deformylase	5	4.66667
B9KJ17	Peptidoglycan-associated lipoprotein	2	1.66667
S6G5Q5	Peptidyl-prolyl cis-trans isomerase D	2.66667	1
U5XPJ3	Peptidylprolyl isomerase	1	5
U5XS64	Phage capsid protein	2	3.66667
Q2GJW1	Phage uncharacterized protein	1.66667	0
S6G6P0	Phenylalanine--tRNA ligase beta subunit	1.66667	4.66667
R9YHW9	Phenylalanyl-tRNA synthetase alpha subunit (Fragment)	0.666667	1.33333
S5PZ77	PhnP protein	1.33333	0
S6GAP2	Phosphate ABC transporter ATP-binding protein	0.333333	0.666667
U5XSC3	Phosphatidate cytidylyltransferase	2.33333	0
U5XQ50	Phosphoesterase	5	1.66667
Q5PA34	Phosphoglucosamine mutase	3.33333	3.33333
B9KHB7	Phosphoglycerate kinase	5.33333	5
S6G871	Phospholipase/carboxylesterase family protein	1.33333	1.33333
D1ASN7	Phosphomethylpyrimidine kinase	1.33333	0.666667
S6G5H3	Phosphomethylpyrimidine synthase	9.33333	4.33333
U5XQS4	Phospho-N-acetylmuramoyl-pentapeptide-transferase	0.666667	0.666667
D1ATW2	Phosphoribosylamine--glycine ligase	7	5.33333
U5XQF8	Phosphoribosylaminoimidazole carboxylase	1	0.666667
S5PF96	Phosphoribosylaminoimidazolecarboxamide formyltransferase	9.33333	4.33333
S6G6M4	Phosphoribosylformylglycinamidine synthase 2	12	14.3333
B9KGL4	Phosphoribosylglycinamide formyl transferase (PurN)	0.666667	0.333333
D1ATN1	Poly (A) polymerase	1.33333	2.66667
Q2GJV5	Polyribonucleotide nucleotidyltransferase	5.66667	12
S6G794	Porphobilinogen deaminase	4.66667	2.33333
Q2GIT2	Potassium uptake protein, TrkH family	5	3.33333
S6G655	Preprotein translocase, YajC subunit	0.333333	2
Q5PAC8	Primosomal protein N	7	5.66667
D1ATZ3	Probable cytosol aminopeptidase	3	1.66667
Q2GKS7	Probable GTP-binding protein EngB	5.33333	5.66667
D1AUI2	Probable transcriptional regulatory protein ACIS_00624	1	2
Q2GKM2	Probable transcriptional regulatory protein APH_0480	0.333333	0.666667
B9KI68	Proline/betaine transporter (ProP)	1	1
D1AS88	Proline--tRNA ligase	2	7.66667
S6G956	Propionyl-CoA carboxylase subunit alpha	25	13.3333
S5PE76	Protease	2	2.33333
Q5P9W9	Protein ApaG	0.333333	0.333333
S6G8T2	Protein GrpE	2	3.66667
B9KGT2	Protein HflC	3	5.66667
S6G4V9	Protein translocase subunit SecD	10.6667	5.33333
U5XQR9	Protein-export membrane protein SecF	1.66667	1.33333
D1AT14	Protein-export protein SecB	1.33333	0
S6G6K4	Pseudouridine synthase	7.33333	6.66667
S6G5A3	Putative ABC transporter, ATP-binding protein/permease protein	2.66667	2.33333
D1ASN1	Putative acetyltransferase	0.333333	2
D1AT40	Putative amidophosphoribosyltransferase	0	1.66667
S6G8H8	Putative ATP synthase F0, B subunit	4.33333	3.33333
D1AU17	Putative ATPase	3.66667	2.66667
D1ATK2	Putative cell division protein FtsI/penicillin-binding protein 2	3.33333	1.33333
D1AU55	Putative competence protein	2.66667	3.66667
D1AUB3	Putative conjugal transfer protein	5.33333	6
D1AUK1	Putative cysteine desulfurase	2	0.666667
D1ATH3	Putative DNA glycosylase	3	4.33333
S6G452	Putative DNA recombination protein RmuC	10.3333	13.6667
S6G5V9	Putative glutamine-dependent NAD(+) synthetase	3.33333	0.333333
D1ATQ1	Putative glycerol-1-phosphate dehydrogenase	0	1.66667
Q5PAA6	Putative Holliday junction resolvase	0.666667	0.333333
S6G768	Putative inositol monophosphatase	2.33333	0.666667
D1ASG8	Putative kinase	3.33333	1.33333
D1AT85	Putative methylase	0	1.66667
D1AS73	Putative methyltransferase	0.666667	1
D1AU83	Putative monovalent cation/H+ antiporter subunit G	1.33333	1.33333
D1ATV0	Putative MRP-like protein	0.333333	0.666667
S6G7A0	Putative nicotinate (Nicotinamide) nucleotide adenylyltransferase	1.66667	2
S6G540	Putative osmotically inducible protein	1	0.666667
D1AU79	Putative outer membrane protein OmpA	0.666667	0
S6G8V2	Putative oxidoreductase	1.66667	0
D1ATS4	Putative peptidase	2.33333	2.33333
D1AS82	Putative peptidyl-prolyl cis-trans isomerase	6	6.33333
D1ATC6	Putative phage portal protein	3.66667	1.66667
S6G7D8	Putative phosphate ABC transporter, periplasmic phosphate-binding protein	2.66667	3
D1AS57	Putative ribonuclease	0	2
D1ASS8	Putative secretion protein	5.66667	3
D1ATT1	Putative serine protease	1	3
D1AS80	Putative symporter	1	0.333333
Q79S37	Putative uncharacterized protein (Fragment)	1.33333	2.66667
Q3V7J9	Pyridoxine 5'-phosphate synthase	3	6
Q2GJ82	Pyridoxine/pyridoxamine 5'-phosphate oxidase	0.666667	0.666667
S6G6J5	Pyruvate dehydrogenase E1 component subunit alpha	4.66667	7.33333
S6GBB4	Pyruvate phosphate dikinase	18	12
D1ATC4	Quinolinate synthase A	1.33333	2
S5P950	Quinone oxidoreductase	4.33333	6.33333
D1AUQ8	Rare lipoprotein A	1	1
U5XPB8	Recombination protein RecR	4	0.666667
D1AU71	Replicative DNA helicase	5.33333	8
S6GAW4	Response regulator PleD	3	4
D1AT62	Riboflavin biosynthesis protein RibD	1.66667	0
D1ATS9	Ribonuclease 3	1.33333	2
S6G519	Ribonuclease D	21.6667	19.6667
S6G6P7	Ribonuclease E	12	11.6667
Q5PBG2	Ribonuclease HII	0.666667	1
A0A023HVG8	Ribonucleotide-diphosphate reductase subunit alpha	2.66667	5.33333
U5XTB9	Ribose-phosphate pyrophosphokinase	1.33333	3
Q2GKK2	Ribosomal RNA large subunit methyltransferase E	4	3.66667
S6G4C7	Ribosomal RNA small subunit methyltransferase E	0.666667	1.33333
S6GB00	Ribosomal RNA small subunit methyltransferase H	2	6.66667
S6GBI7	Ribosome maturation factor RimM	1	0.666667
D1AT48	Ribosome-binding ATPase YchF	1.33333	0.666667
S6G772	RNA polymerase sigma factor RpoD	10	9
S6G9C6	RNA polymerase sigma-32 factor	8.66667	10
Q2GJV2	Rod shape-determining protein MreB	3	4.66667
U5XQX2	S-adenosylmethionine synthase	3	1.66667
S6G9B4	Scaffold protein	0.666667	1
S6G455	Sec-independent protein translocase protein TatC	3.66667	2.33333
S6G847	Sensor histidine kinase	3.33333	1.33333
S6GAX3	Sensor histidine kinase/response regulator	8.66667	5
R9YF93	Serine hydroxymethyltransferase (Fragment)	1	1.66667
Q2GKS1	Serine--tRNA ligase	8.33333	6
B9KGV1	Serine-type D-Ala-D-Ala carboxypeptidase (DacA)	2.33333	3.33333
S6G6I1	Short chain dehydrogenase/reductase family oxidoreductase	1.66667	0.333333
S6G6K0	Signal recognition particle protein	3.66667	3
D1ATN5	Signal recognition particle receptor FtsY	1.33333	2
S6GAY3	Single-stranded-DNA-specific exonuclease RecJ	6	4.66667
B9KGW1	Soluble lytic murein transglycosylase (Slt)	5.33333	2.66667
S6GAJ3	Sua5/YciO/YrdC/YwlC family protein	1	1
S6GBP3	Succinate dehydrogenase flavoprotein subunit	6	2.66667
S5PF40	Succinyl-CoA ligase [ADP-forming] subunit alpha	2.66667	1.33333
B9KHC9	Succinyl-diaminopimelate desuccinylase	2	0
Q5PAW3	Thiamine-monophosphate kinase	0.333333	1
S6GAP6	Thiamine-phosphate synthase	4.33333	2
S5PCJ6	Thiazole synthase	0	1.66667
Q2GIL8	Threonine--tRNA ligase	2.33333	3
Q2GLN0	Thymidylate kinase	2	5
Q5PBM3	Thymidylate synthase ThyX	1.66667	1
S6G9T9	TPR domain-containing protein	2	2
S5PEI9	Transcription elongation factor NusA	2.66667	0.333333
Q5PAJ4	Transcription termination factor A	1	2.33333
A0A023HVS4	Transcription termination factor Rho	8.66667	12.3333
S6G9I1	Transcription termination/antitermination protein NusG	1	1.33333
S6GAH5	Transcription-repair-coupling factor	6	9.66667
D1AU81	Transketolase	1.33333	4
S6GAT3	Translation initiation factor IF-2	24	8.33333
S6GA69	Translation initiation factor IF-3	4.33333	1
S6G642	Translocation protein TolB	1.33333	2.33333
U5XQ01	Transporter	2	5
S6GAI8	TRAP transporter, 4TM/12TM fusion protein	4.33333	2
S6G853	Trigger factor	6	5.33333
Q2GIL5	tRNA (guanine-N(1)-)-methyltransferase	1.33333	2.66667
D1AUE9	tRNA dimethylallyltransferase	1.66667	2.33333
Q2GIJ8	tRNA modification GTPase MnmE	6.66667	0.333333
S6G778	tRNA N6-adenosine threonylcarbamoyltransferase	0.666667	0
Q2GLA8	tRNA uridine 5-carboxymethylaminomethyl modification enzyme MnmG	6	3.66667
S6G612	tRNA(Ile)-lysidine synthase	5.66667	1.66667
D1ASG6	tRNA-2-methylthio-N(6)-dimethylallyladenosine synthase	2.33333	1.66667
S6G5P7	tRNA-dihydrouridine synthase	5.66667	3
Q2GJG8	tRNA-specific 2-thiouridylase MnmA	3.66667	7.66667
D1AU69	tRNA-specific adenosine deaminase	0.666667	0.666667
D1AT60	Tryptophan--tRNA ligase	3	1.33333
S6GAL9	Type I secretion system ATPase	8.66667	5.33333
D1ASQ2	Type III pantothenate kinase	0.666667	1.33333
K9P1G9	Type IV secretion system protein (Fragment)	6.33333	11
K9P1P9	Type IV secretion system protein	29	35.6667
K9P1S4	Type IV secretion system protein VirB10	0.666667	2.66667
K9P2V8	Type IV secretion system protein VirB11	1.66667	3.33333
D1AT84	Type IV secretion system protein VirB2	2.66667	1.66667
D1AUA8	Type IV secretion system protein VirB3	1.33333	1
Q2GKW8	Type IV secretion system protein VirB6 family (VirB6-4)	6.66667	5.33333
F5GUJ8	Type IV secretion system protein VirB7, putative	1.66667	1.33333
S6G969	Type IV secretion system VirB6 family protein (Fragment)	0.333333	0.333333
S6G5B3	Type IV secretion systemprotein VirB6 family	4.33333	3.66667
U5XU88	Type VI secretion protein	4.33333	5.33333
S6G6G0	Tyrosine recombinase XerC	7.66667	9.66667
S6G630	Tyrosine--tRNA ligase	2.66667	4
B9KIR5	UDP-N-acetylenolpyruvoylglucosamine reductase	1.66667	0
U5XSA1	UDP-N-acetylglucosamine--N-acetylmuramyl-(pentapeptide) pyrophosphoryl-undecaprenol N-acetylglucosamine transferase	1	1.33333
D1AT59	UDP-N-acetylmuramate--L-alanine ligase	11	7
U5XSF9	UDP-N-acetylmuramoylalanine--D-glutamate ligase	3.33333	3
D1ASP6	UDP-N-acetylmuramoyl-L-alanyl-D-glutamate--2,6-diaminopimelate ligase	2.33333	5.66667
D1AUB5	UDP-N-acetylmuramoyl-tripeptide--D-alanyl-D-alanine ligase	4.33333	4
S5Q3H7	Uncharacterized protein	28.6667	25.6667
S6GAH6	Uncharacterized protein	21	20
A0A023HX29	Uncharacterized protein	17.3333	20.3333
B9KIF2	Uncharacterized protein	11	11
B9KIS0	Uncharacterized protein	17.3333	14.3333
Q5PAK4	Uncharacterized protein	17.6667	15
B9KIM0	Uncharacterized protein	16.3333	14
S6G8H1	Uncharacterized protein	15	9
S5PYX1	Uncharacterized protein	6	6
D1AUH2	Uncharacterized protein	16	24.6667
Q5P9W2	Uncharacterized protein	18.3333	13.3333
B9KGS2	Uncharacterized protein	20.6667	13
D1AUP4	Uncharacterized protein	10.3333	6.33333
Q5PB93	Uncharacterized protein	20.3333	13.6667
S5Q0G0	Uncharacterized protein	1.66667	4
D1ASQ7	Uncharacterized protein	12.6667	12.3333
D1AUA2	Uncharacterized protein	10.3333	8
D1AT69	Uncharacterized protein	7.66667	6
Q5PBG1	Uncharacterized protein	7.66667	6
U5XRM6	Uncharacterized protein	9	5.33333
Q5PBW0	Uncharacterized protein	5.66667	5.33333
S6G6H8	Uncharacterized protein	6.66667	6.33333
S5PUI9	Uncharacterized protein	6.66667	6.33333
S6GB47	Uncharacterized protein	7.66667	8.66667
B9KHW4	Uncharacterized protein	9	5.66667
D1AS64	Uncharacterized protein	14	6.66667
D1ASJ3	Uncharacterized protein	14.6667	13
B9KHI4	Uncharacterized protein	8.66667	6.66667
Q5P9W3	Uncharacterized protein	12.3333	15.3333
B9KHF7	Uncharacterized protein	7.66667	5.33333
B9KGS0	Uncharacterized protein	10	14
S6G5T0	Uncharacterized protein	2.33333	5.33333
B9KIY3	Uncharacterized protein	8	4.33333
S6G8F6	Uncharacterized protein	9	5.66667
Q5PBU2	Uncharacterized protein	8	5.66667
D1ATU0	Uncharacterized protein	7.66667	13.6667
S5PI08	Uncharacterized protein	2	7
Q2GJM5	Uncharacterized protein	7	6
D1ASJ6	Uncharacterized protein	5.33333	6
U5XQV4	Uncharacterized protein	2	5.66667
S6GAS7	Uncharacterized protein	4.66667	2.66667
D1ATT9	Uncharacterized protein	8.33333	14.6667
D1ASH7	Uncharacterized protein	10	10.3333
Q5PAS1	Uncharacterized protein	7.33333	5
Q5PBL4	Uncharacterized protein	7.66667	7
S6GB35	Uncharacterized protein	6.66667	3.33333
S6GAI4	Uncharacterized protein	6.66667	5
Q5PB98	Uncharacterized protein	7.33333	6.66667
S5PXV4	Uncharacterized protein	3.66667	3.66667
D1AT05	Uncharacterized protein	5	1.66667
S6G7Z0	Uncharacterized protein	0.666667	2.66667
S6GBJ0	Uncharacterized protein	7	8
B9KHL2	Uncharacterized protein	4.66667	4.66667
S6G7H8	Uncharacterized protein	6.66667	3
S5PVJ3	Uncharacterized protein	2.33333	2
B9KIP8	Uncharacterized protein	5.33333	2.66667
Q5PAS0	Uncharacterized protein	10.6667	11.3333
U5XTC3	Uncharacterized protein	6.33333	6
D1ASW2	Uncharacterized protein	5	6.66667
S6G809	Uncharacterized protein	2	3.66667
B9KHM5	Uncharacterized protein	5	4
U5XSE6	Uncharacterized protein	1.33333	3
S5Q4E0	Uncharacterized protein	1.33333	2.66667
B9KIZ4	Uncharacterized protein	4.66667	6.33333
S5Q181	Uncharacterized protein	2.33333	3.33333
S6GAL2	Uncharacterized protein	3	2
S6G7A7	Uncharacterized protein	4.66667	2.66667
S6GBB1	Uncharacterized protein	4.66667	3
S7XPG5	Uncharacterized protein	1	2.66667
Q5PA89	Uncharacterized protein	2.66667	3.33333
Q5P9E3	Uncharacterized protein	3.33333	1.33333
D1ASJ0	Uncharacterized protein	3.33333	0.666667
S6G5B4	Uncharacterized protein	2	2
U5XV12	Uncharacterized protein	6	3.33333
Q5PBA2	Uncharacterized protein	6	3
S6G5P1	Uncharacterized protein	1	1.66667
D1AUM3	Uncharacterized protein	0.666667	1.66667
D1AT51	Uncharacterized protein	3.66667	1.66667
S6G5V5	Uncharacterized protein	0.666667	1
D1ASI8	Uncharacterized protein	2	0
Q2GJN7	Uncharacterized protein	2	0
S6GAK3	Uncharacterized protein	3.66667	7
Q2GJW6	Uncharacterized protein	7.66667	7
S5PZE2	Uncharacterized protein	3.33333	4
D1AUP3	Uncharacterized protein	7.66667	6.66667
S7XP77	Uncharacterized protein	3.66667	4.33333
Q5PB18	Uncharacterized protein	2.66667	4
D1AT91	Uncharacterized protein	7	5.33333
S5Q0B6	Uncharacterized protein	2.33333	5
D1AUM8	Uncharacterized protein	1.66667	4
Q5PB92	Uncharacterized protein	3	2.66667
S6GAT1	Uncharacterized protein	4.33333	2.66667
S6G4D0	Uncharacterized protein	3.33333	1.33333
S6G4J5	Uncharacterized protein	1.33333	1
S5PFV9	Uncharacterized protein	3	2
D1ASU2	Uncharacterized protein	2	1
B9KH61	Uncharacterized protein	3.66667	3.33333
U5XUE3	Uncharacterized protein	3.33333	3.33333
S6G5R4	Uncharacterized protein	1.66667	2.33333
U5XPZ0	Uncharacterized protein	1.66667	1
D1AUL9	Uncharacterized protein	1.66667	1
D1AT93	Uncharacterized protein	5.33333	3
S5PH35	Uncharacterized protein	0.333333	2.66667
S5Q0P2	Uncharacterized protein	2.66667	2.33333
A0A023HXM7	Uncharacterized protein	0.333333	2.33333
Q2GJ31	Uncharacterized protein	0.666667	1
D1ATG5	Uncharacterized protein	0	1
D1ATI1	Uncharacterized protein	0	2.33333
Q5PBR4	Uncharacterized protein	4	1.33333
Q5PBB7	Uncharacterized protein	3	1.66667
Q5PAG0	Uncharacterized protein	0.666667	1
S5PGQ2	Uncharacterized protein	1	0.666667
A0A023HXM0	Uncharacterized protein	5.66667	2
S6GAC5	Uncharacterized protein	4	0
B9KH99	Uncharacterized protein	3.66667	5
U5XVA2	Uncharacterized protein	4.33333	4.33333
Q5P9C0	Uncharacterized protein	1.66667	2.66667
B9KIQ4	Uncharacterized protein	1.66667	2
Q5PAU4	Uncharacterized protein	2.66667	1.33333
Q5PA49	Uncharacterized protein	1.66667	1.33333
S6G4I3	Uncharacterized protein	1	3
D1ATS5	Uncharacterized protein	0.333333	2
B9KHQ9	Uncharacterized protein	2	2.33333
Q5P9W5	Uncharacterized protein	0	1.66667
S6G9N0	Uncharacterized protein	1	1.66667
S6G952	Uncharacterized protein	1.66667	0.666667
S6GB71	Uncharacterized protein	2.33333	3.33333
B9KGW8	Uncharacterized protein	2	0.666667
S6G6K5	Uncharacterized protein	2.33333	1.33333
S6GAG7	Uncharacterized protein	1.33333	1
A0A023HXB2	Uncharacterized protein	1	1
D1AUS5	Uncharacterized protein	3	1.33333
D1AUE5	Uncharacterized protein	1.33333	0.333333
S6G7M2	Uncharacterized protein	1.33333	2
B9KHV0	Uncharacterized protein	3	1.33333
S5PBL3	Uncharacterized protein	5	0
U5XPQ9	Uncharacterized protein	2	0.666667
S6G9K9	Uncharacterized protein	1.33333	0
S6G8D8	Uncharacterized protein	2	0
D1ASJ5	Uncharacterized protein	10.3333	11.6667
B9KIA0	Uncharacterized protein	5	7
U5XT13	Uncharacterized protein	3	6.33333
Q5PAB0	Uncharacterized protein	3.33333	5.66667
B9KI26	Uncharacterized protein	0	10.3333
Q5PB97	Uncharacterized protein	7	10.3333
S6GB62	Uncharacterized protein	7	6.66667
S6GBM3	Uncharacterized protein	5.33333	4.66667
D1AT00	Uncharacterized protein	2.66667	5
S6G5N5	Uncharacterized protein	5	3.33333
B9KH31	Uncharacterized protein	1.66667	3
S6G5U9	Uncharacterized protein	6	6
D1ASW0	Uncharacterized protein	3.66667	9.33333
A0A023HWY3	Uncharacterized protein	5.33333	5.66667
D1ATJ4	Uncharacterized protein	4.66667	5.33333
A0A023HYD9	Uncharacterized protein	1	3.66667
U5XTH9	Uncharacterized protein	3.66667	3.66667
Q5PBH7	Uncharacterized protein	0	3.33333
Q5PA47	Uncharacterized protein	2.33333	2
S6G914	Uncharacterized protein	2	2.66667
S6G9R6	Uncharacterized protein	4.66667	1.33333
D1AT86	Uncharacterized protein	3	2.66667
D1AUD4	Uncharacterized protein	1.66667	2.66667
U5XR26	Uncharacterized protein	3.66667	3.66667
Q5PB54	Uncharacterized protein	1	3.66667
U5XT80	Uncharacterized protein	0.333333	2.66667
Q2GLK9	Uncharacterized protein	0	3
Q2GJQ1	Uncharacterized protein	0.333333	3
A0A023HWX8	Uncharacterized protein	0.333333	1.66667
S5PGD1	Uncharacterized protein	4	2.66667
Q5PA06	Uncharacterized protein	1.66667	1
Q5PAM5	Uncharacterized protein	0.666667	2
S6G597	Uncharacterized protein	0	1.33333
Q2GKC2	Uncharacterized protein	1.33333	1
D1AUR6	Uncharacterized protein	3.33333	1
U5XQC3	Uncharacterized protein	1	3
U5XQW5	Uncharacterized protein	1.66667	4.33333
B9KIH9	Uncharacterized protein	1.66667	2.33333
Q5PAU5	Uncharacterized protein	0.333333	2
S5PVQ8	Uncharacterized protein	1	2.33333
D1ASU4	Uncharacterized protein	0	1
D1ASA3	Uncharacterized protein	0.333333	1.66667
S6G911	Uncharacterized protein	1.33333	1
S6G517	Uncharacterized protein	1.66667	1.33333
U5XPE5	Uncharacterized protein	1	1.66667
D1ASU5	Uncharacterized protein	0	0.666667
U5XPG6	Uncharacterized protein	0	1.66667
A0A023HX18	Uncharacterized protein	0	1
Q5PBL2	Uncharacterized protein	3.66667	3.33333
S6G4C9	Uncharacterized protein	0.666667	1.33333
D1ATU2	Uncharacterized protein	1.66667	2.66667
S5PUR5	Uncharacterized protein	0.666667	1
D1ATX6	Uncharacterized protein	2.66667	1.33333
Q5P9A4	Uncharacterized protein	1.66667	0.666667
Q5P9P3	Uncharacterized protein	1.33333	1
S5PGD9	Uncharacterized protein	1	2.33333
D1ASJ2	Uncharacterized protein	3	0.333333
D1ASF9	Uncharacterized protein	1	0.333333
Q2GKD7	Uncharacterized protein	2	0.333333
D1ASH1	Uncharacterized protein	2	0.333333
S6GAS3	Uncharacterized protein	2	0.666667
Q5PAW7	Uncharacterized protein	1.33333	0.333333
S5Q0C9	Uncharacterized protein	1.66667	0.666667
S6G6P9	Uncharacterized protein	2.33333	2
S6GB41	Uncharacterized protein	1.33333	1.33333
Q5PB62	Uncharacterized protein	1.66667	1.33333
D1ASJ4	Uncharacterized protein	4.33333	2.33333
S5PF66	Uncharacterized protein	1.33333	2.33333
S5PIL2	Uncharacterized protein	1	1.66667
S6G9D5	Uncharacterized protein	0.666667	1.33333
Q5P995	Uncharacterized protein	2	1.33333
Q5PAE1	Uncharacterized protein	0	2.66667
Q5PAW8	Uncharacterized protein	3	1
D1ASI3	Uncharacterized protein	0.666667	2
D1ASG4	Uncharacterized protein	0.666667	1.33333
S6G5H1	Uncharacterized protein	0	1.33333
S5PFL1	Uncharacterized protein	0	1
Q2GJ30	Uncharacterized protein	0	1
S5PBE6	Uncharacterized protein	3	1
S6G5V7	Uncharacterized protein	1.33333	1.66667
D1ATA7	Uncharacterized protein	1.33333	1.66667
S6G7D7	Uncharacterized protein	1	1.66667
S6G9E1	Uncharacterized protein	0.333333	0.666667
S5PH66	Uncharacterized protein	3.66667	0.666667
Q5PAZ9	Uncharacterized protein	2.66667	2
Q5PAW9	Uncharacterized protein	4	0.666667
D1AS93	Uncharacterized protein	1	1
U5XTG0	Uncharacterized protein	3.33333	1.66667
S5Q454	Uncharacterized protein	0.666667	2.33333
S6G5Q4	Uncharacterized protein	0.333333	0.666667
S6G5W4	Uncharacterized protein	0	1.66667
Q5PAP6	Uncharacterized protein	0	2.33333
S5PXW8	Uncharacterized protein	0	0.666667
Q2GIJ4	Uncharacterized protein	0	2.33333
S6GA91	Uncharacterized protein	1	0.333333
B9KIC3	Uncharacterized protein	0.666667	1
S6G7E7	Uncharacterized protein	0	1
Q5PAK5	Uncharacterized protein	1.33333	0.333333
Q2GJY3	Uncharacterized protein	1.33333	2
Q2GKM4	Uncharacterized protein	0	1.33333
S6GAG2	Uncharacterized protein	1.66667	2.33333
S6GAA8	Uncharacterized protein	2.33333	0
U5XQJ3	Uncharacterized protein	1.66667	0.666667
S6GA74	Uncharacterized protein	0.666667	0
S6G836	Uncharacterized protein	0.666667	0
Q5PBJ6	Uncharacterized protein	2.33333	0
U5XQD9	Uncharacterized protein	1	0
B9KGL5	Uncharacterized protein	1	1
Q5PB37	Uncharacterized protein	1	0
B9KHP3	Uncharacterized protein	1	0
S5PVI9	Uncharacterized protein	1	0
Q2GIF6	Uncharacterized protein	2	1.66667
D1AUL8	Uncharacterized protein	1.33333	0.333333
S6GB79	Uncharacterized protein	1	0
B9KIY5	Uncharacterized protein	2.66667	1.33333
D1AUQ6	Uncharacterized protein	0	0.666667
B9KIF5	Uncharacterized protein	4	0
D1AUQ9	Uncharacterized protein	2.33333	0
Q5PBE1	Uncharacterized protein	2	0
Q5PAC3	Uncharacterized protein	1.33333	0
S6G5X5	Uncharacterized protein	3	1
S6G9I6	Uncharacterized protein	1	0
S5PZQ9	Uncharacterized protein	1	0
Q5PBV9	Uncharacterized protein	4.66667	0
A0A023HYV8	Uncharacterized protein	3	0
D1AS55	Uncharacterized protein	2.66667	0
S6G6H7	Uncharacterized protein	1	0
U5XTV8	Uncharacterized protein	1	0
S6G9A6	Uncharacterized protein	1.33333	0
S6G4E8	Uncharacterized protein	1.33333	0
U5XS52	Uncharacterized protein	1	0.666667
S6G746	Uncharacterized protein	1	0
U5XQJ4	Uncharacterized protein	1.33333	1
S6G4N0	Uncharacterized protein	1	0.666667
Q2GK02	Uncharacterized protein	3	1.33333
Q2GJH4	Uncharacterized protein	1.33333	0
S5PUX6	Uncharacterized protein	1.33333	0
U5XSB1	Uncharacterized protein	1	0
S5PED1	Uncharacterized protein	0.666667	0.666667
S7XP82	Uncharacterized protein	1	0
U5XPC4	Uncharacterized protein	1	0
S6GAJ0	Uncharacterized protein	0	1
S6G5U3	Uncharacterized protein	0	0.666667
D1ASM3	UPF0176 protein ACIS_00987	3.33333	3.66667
S6G4W1	Uracil-DNA glycosylase	1	3.33333
Q2GLL2	Uridylate kinase	1.66667	2
S6G7R1	Uroporphyrinogen-III synthase	1.33333	0.666667
Q2GID5	UvrABC system protein B	7.33333	5
Q2GJJ1	UvrABC system protein C	19.6667	11
S6G832	UvrD/Rep family helicase	4	5
S5PFA4	Valine--tRNA ligase	15.3333	22.6667
Q5P9W1	VirB4 protein	7.33333	6.66667
Q5PAE0	VirB6 protein	5.33333	5.66667
Q5PB72	Zinc import ATP-binding protein ZnuC	4.33333	2
S5PFG2	Zinc transporter ZitB	1.66667	2

## Sheet: Differentially represented
Differentially represented Anaplasma proteins (P<0.05)
Uniprot	Description	Average No. PSM in Ei	Average No. PSM in Li	Fold change (Li/Ei)
A0A023HYV8	Uncharacterized protein	3	0	-∞
A0EWB2	Major surface protein 2	29.3333	62	2.11364
B9KGS2	Uncharacterized protein	20.6667	13	0.629032
B9KHF7	Uncharacterized protein	7.66667	5.33333	0.695652
B9KHS3	D-alanine--D-alanine ligase	3.33333	0.666667	0.2
B9KHW4	Uncharacterized protein	9	5.66667	0.62963
B9KI26	Uncharacterized protein	0	10.3333	+∞
D1AS55	Uncharacterized protein	2.66667	0	-∞
D1AS88	Proline--tRNA ligase	2	7.66667	3.83333
D1ASJ0	Uncharacterized protein	3.33333	0.666667	0.2
D1ASS8	Putative secretion protein	5.66667	3	0.529412
D1ASW0	Uncharacterized protein	3.66667	9.33333	2.54545
D1ATZ7	ATP-dependent Clp protease ATP-binding subunit	7	9.33333	1.33333
D1AU81	Transketolase	1.33333	4	3
D1AUH2	Uncharacterized protein	16	24.6667	1.54167
D1AUR6	Uncharacterized protein	3.33333	1	0.3
B5LNN3	Major surface protein 4	98.3333	162.333	1.65085
F8T9Y9	Outer membrane protein (Fragment)	0	3.66667	+∞
O34191	60 kDa chaperonin (Fragment)	6.66667	35	5.25
O84965	Chaperone protein DnaK	4	12.3333	3.08333
Q2GIJ8	tRNA modification GTPase MnmE	6.66667	0.333333	0.05
Q2GIV2	Peptidase, M16 family	1	7.33333	7.33333
Q2GJ73	Outer membrane protein, MSP2 family	0	3.33333	+∞
Q2GJC8	FtsK/SpoIIIE family protein	6	3.33333	0.555556
Q2GJJ1	UvrABC system protein C	19.6667	11	0.559322
Q2GJQ1	Uncharacterized protein	0.333333	3	9
Q2GJW1	Phage uncharacterized protein	1.66667	0	-∞
Q2GJY9	NADH-quinone oxidoreductase subunit D	9.66667	14.3333	1.48276
Q5P9L5	GMP synthase [glutamine-hydrolyzing]	3.66667	2	0.545455
Q5P9X6	50S ribosomal protein L13	1.66667	3.66667	2.2
Q5PAK4	Uncharacterized protein	17.6667	15	0.849057
Q5PAP4	Heat shock protein	3	6.33333	2.11111
Q5PAT3	Exodeoxyribonuclease III	3	0	-∞
Q5PB54	Uncharacterized protein	1	3.66667	3.66667
Q5PB72	Zinc import ATP-binding protein ZnuC	4.33333	2	0.461538
Q5PB93	Uncharacterized protein	20.3333	13.6667	0.672131
Q5PBB7	Uncharacterized protein	3	1.66667	0.555556
Q5PBH7	Uncharacterized protein	0	3.33333	+∞
Q5PBJ6	Uncharacterized protein	2.33333	0	-∞
Q5PBR4	Uncharacterized protein	4	1.33333	0.333333
Q5PBV9	Uncharacterized protein	4.66667	0	-∞
Q9LAT9	Ankyrin	46.6667	61.6667	1.32143
S5PBE6	Uncharacterized protein	3	1	0.333333
S5PBL3	Uncharacterized protein	5	0	-∞
S5PF96	Phosphoribosylaminoimidazolecarboxamide formyl	9.33333	4.33333	0.464286
S5PI08	Uncharacterized protein	2	7	3.5
S5PJR5	Molecular chaperone HscA	2.66667	6.33333	2.375
S5PY31	ATPase AAA	6	15	2.5
S5PZ77	PhnP protein	1.33333	0	-∞
S5Q4E0	Uncharacterized protein	1.33333	2.66667	2
S6G452	Putative DNA recombination protein RmuC	10.3333	13.6667	1.32258
S6G4B4	Chromosomal replication initiator protein DnaA	7.66667	5	0.652174
S6G4D0	Uncharacterized protein	3.33333	1.33333	0.4
S6G4I3	Uncharacterized protein	1	3	3
S6G4P4	Cell division protein FtsA	5	3	0.6
S6G4S6	Major surface protein 5	1.33333	3.66667	2.75
S6G4W1	Uracil-DNA glycosylase	1	3.33333	3.33333
S6G519	Ribonuclease D	21.6667	19.6667	0.907692
S6G5C0	Maf-like protein CRT38_01817	4	0	-∞
S6G5F6	Adenylate kinase	1.33333	4.33333	3.25
S6G5H3	Phosphomethylpyrimidine synthase	9.33333	4.33333	0.464286
S6G5P7	tRNA-dihydrouridine synthase	5.66667	3	0.529412
S6G6K5	Uncharacterized protein	2.33333	1.33333	0.571429
S6G6P0	Phenylalanine--tRNA ligase beta subunit	1.66667	4.66667	2.8
S6G7A7	Uncharacterized protein	4.66667	2.66667	0.571429
S6G7H8	Uncharacterized protein	6.66667	3	0.45
S6G8H1	Uncharacterized protein	15	9	0.6
S6G8Z7	Aspartate--tRNA(Asp/Asn) ligase	0	3	+∞
S6G914	Uncharacterized protein	2	2.66667	1.33333
S6G956	Propionyl-CoA carboxylase subunit alpha	25	13.3333	0.533333
S6GAC5	Uncharacterized protein	4	0	-∞
S6GAH5	Transcription-repair-coupling factor	6	9.66667	1.61111
S6GAK3	Uncharacterized protein	3.66667	7	1.90909
S6GAN7	3-oxoacyl-[acyl-carrier-protein] synthase 2	0.666667	3.66667	5.5
S6GBB4	Pyruvate phosphate dikinase	18	12	0.666667
T2B3M7	p44-63 (Fragment)	1	3.33333	3.33333
U5XP45	50S ribosomal protein L11	1	3.66667	3.66667
U5XPB8	Recombination protein RecR	4	0.666667	0.166667
U5XQC3	Uncharacterized protein	1	3	3
U5XQV4	Uncharacterized protein	2	5.66667	2.83333
U5XQW5	Uncharacterized protein	1.66667	4.33333	2.6
U5XQX2	S-adenosylmethionine synthase	3	1.66667	0.555556
U5XRF7	Membrane protein	15.3333	10	0.652174
U5XS64	Phage capsid protein	2	3.66667	1.83333
U5XSJ4	ATP synthase subunit gamma	0	4	+∞
U5XT13	Uncharacterized protein	3	6.33333	2.11111
U5XT80	Uncharacterized protein	0.333333	2.66667	8
U5XTE5	Carbonic anhydrase	3	1	0.333333

## Sheet: Column Identifiers
Uniprot:	Acces number to Uniprot database
Description:	Protein description
Average No. PSMs:	Average number of peptide spectrum matches for protein identification (N=3)
Ei:	Early infected cells
Li:	Late infected cells
