# Supplementary material for: Identification and Characterization of Anaplasma phagocytophilum Proteins Involved in Infection of the Tick Vector, Ixodes scapularis
Source: PLoS One. 2015 Sep 4;10(9):e0137237. doi: 10.1371/journal.pone.0137237 (PMC4560377; doi:10.1371/journal.pone.0137237)
Supplement: S2 Table — (XLSX) [file pone.0137237.s004.xlsx]

## Sheet: Identified proteins
Anaplasma proteins in infected I. scapularis female tick guts and salivary glands
Accession	Description	Infected gut (Average No. PSM)	Infected salivary glands (Average No. PSM)	Fold change (salivary glands/guts)
O84965	Chaperone protein DnaK OS=Anaplasma phagocytophilum GN=dnaK PE=3 SV=1 - [O84965_ANAPH]	6	49	8.16667
Q5PAB8	Chaperone protein DnaK OS=Anaplasma marginale (strain St. Maries) GN=dnaK PE=3 SV=1 - [DNAK_ANAMM]	6	47	7.83333
Q84FP0	Heat shock protein 70 (Fragment) OS=Anaplasma centrale PE=3 SV=1 - [Q84FP0_ANACE]	4	45	11.25
D1AU87	Ribonuclease E OS=Anaplasma centrale (strain Israel) GN=rne PE=4 SV=1 - [D1AU87_ANACI]	9	37	4.11111
Q5PBQ2	Major surface protein 1B OS=Anaplasma marginale (strain St. Maries) GN=msp1Bpg3 PE=4 SV=1 - [Q5PBQ2_ANAMM]	3	33	11
S5Q3H7	Uncharacterized protein OS=Anaplasma phagocytophilum str. JM GN=WSQ_03390 PE=4 SV=1 - [S5Q3H7_ANAPH]	20	32	1.6
D1AUH2	Putative uncharacterized protein OS=Anaplasma centrale (strain Israel) GN=ACIS_00611 PE=4 SV=1 - [D1AUH2_ANACI]	10	31	3.1
U5XQ48	Ribonuclease E OS=Anaplasma marginale str. Gypsy Plains GN=U128_03280 PE=4 SV=1 - [U5XQ48_ANAMA]	11	30	2.72727
S6G5S7	Ankyrin repeat-containing protein OS=Anaplasma phagocytophilum str. CRT38 GN=CRT38_03077 PE=4 SV=1 - [S6G5S7_ANAPH]	12	29	2.41667
U5XSE6	Uncharacterized protein OS=Anaplasma marginale str. Gypsy Plains GN=U128_02085 PE=4 SV=1 - [U5XSE6_ANAMA]	4	29	7.25
Q2GK11	Ankyrin repeat protein OS=Anaplasma phagocytophilum (strain HZ) GN=APH_0709 PE=4 SV=1 - [Q2GK11_ANAPZ]	9	26	2.88889
S6GAH6	Uncharacterized protein OS=Anaplasma phagocytophilum str. CRT38 GN=CRT38_03112 PE=4 SV=1 - [S6GAH6_ANAPH]	6	24	4
D1AU91	Signal recognition particle protein OS=Anaplasma centrale (strain Israel) GN=ACIS_00499 PE=4 SV=1 - [D1AU91_ANACI]	6	23	3.83333
D1AUF9	Putative uncharacterized protein OS=Anaplasma centrale (strain Israel) GN=ACIS_00585 PE=4 SV=1 - [D1AUF9_ANACI]	3	22	7.33333
U5XPZ5	Uncharacterized protein OS=Anaplasma marginale str. Gypsy Plains GN=U128_00485 PE=4 SV=1 - [U5XPZ5_ANAMA]	4	21	5.25
D2KNR1	AnkA OS=Anaplasma phagocytophilum GN=ankA PE=4 SV=1 - [D2KNR1_ANAPH]	3	21	7
Q5PA28	ATP-dependent clp protease ATP-binding subunit OS=Anaplasma marginale (strain St. Maries) GN=clpB PE=3 SV=1 - [Q5PA28_ANAMM]	3	21	7
D1ASJ3	Putative uncharacterized protein OS=Anaplasma centrale (strain Israel) GN=ACIS_00940 PE=4 SV=1 - [D1ASJ3_ANACI]	2	21	10.5
F8U695	AnkB OS=Anaplasma marginale GN=ankB PE=4 SV=1 - [F8U695_ANAMA]	4	20	5
D1ATZ7	ATP-dependent Clp protease ATP-binding subunit OS=Anaplasma centrale (strain Israel) GN=ACIS_00390 PE=3 SV=1 - [D1ATZ7_ANACI]	0	20	+∞
B9KHI4	Uncharacterized protein OS=Anaplasma marginale (strain Florida) GN=AMF_052 PE=4 SV=1 - [B9KHI4_ANAMF]	11	19	1.72727
Q84H60	Major surface protein 3 (Fragment) OS=Anaplasma marginale GN=msp3 PE=4 SV=1 - [Q84H60_ANAMA]	8	19	2.375
F8U694	AnkB OS=Anaplasma marginale GN=ankB PE=4 SV=1 - [F8U694_ANAMA]	5	19	3.8
B9KHW4	Uncharacterized protein OS=Anaplasma marginale (strain Florida) GN=AMF_197 PE=4 SV=1 - [B9KHW4_ANAMF]	5	19	3.8
Q5MB90	Msp1B OS=Anaplasma marginale PE=4 SV=1 - [Q5MB90_ANAMA]	2	19	9.5
D1AUJ3	ATP synthase subunit beta OS=Anaplasma centrale (strain Israel) GN=atpD PE=3 SV=1 - [D1AUJ3_ANACI]	37	18	0.486486
D1AUH6	Major surface protein 3 OS=Anaplasma centrale (strain Israel) GN=msp3 PE=4 SV=1 - [D1AUH6_ANACI]	15	18	1.2
S6GB60	DNA polymerase OS=Anaplasma phagocytophilum str. CRT38 GN=CRT38_00005 PE=3 SV=1 - [S6GB60_ANAPH]	2	18	9
U5XWL3	Uncharacterized protein OS=Anaplasma marginale str. Dawn GN=U370_03335 PE=4 SV=1 - [U5XWL3_ANAMA]	1	18	18
Q5P9W2	Putative uncharacterized protein OS=Anaplasma marginale (strain St. Maries) GN=AM1051 PE=4 SV=1 - [Q5P9W2_ANAMM]	5	17	3.4
S6G4Y4	Bifunctional malic enzyme oxidoreductase/phosphotransacetylase OS=Anaplasma phagocytophilum str. HGE1 GN=HGE1_00185 PE=3 SV=1 - [S6G4Y4_ANAPH]	4	17	4.25
B9KHK7	Uncharacterized protein OS=Anaplasma marginale (strain Florida) GN=AMF_079 PE=4 SV=1 - [B9KHK7_ANAMF]	0	17	+∞
Q5PB93	Putative uncharacterized protein OS=Anaplasma marginale (strain St. Maries) GN=AM366 PE=4 SV=1 - [Q5PB93_ANAMM]	12	16	1.33333
S6G5V7	Uncharacterized protein OS=Anaplasma phagocytophilum str. CRT38 GN=CRT38_03517 PE=4 SV=1 - [S6G5V7_ANAPH]	7	16	2.28571
Q5PB95	Putative uncharacterized protein OS=Anaplasma marginale (strain St. Maries) GN=AM359 PE=4 SV=1 - [Q5PB95_ANAMM]	5	16	3.2
F5GUR4	P44-81 outer membrane protein, truncated (Fragment) OS=Anaplasma phagocytophilum (strain HZ) GN=p44-81 PE=4 SV=1 - [F5GUR4_ANAPZ]	5	16	3.2
C9DT11	Ank OS=Anaplasma phagocytophilum GN=ank PE=4 SV=1 - [C9DT11_ANAPH]	4	16	4
D1ASY8	Ribonuclease D OS=Anaplasma centrale (strain Israel) GN=rnd PE=4 SV=1 - [D1ASY8_ANACI]	2	16	8
D1ASA8	NAD-glutamate dehydrogenase OS=Anaplasma centrale (strain Israel) GN=gdh PE=4 SV=1 - [D1ASA8_ANACI]	1	16	16
S5PHY0	O-methyltransferase OS=Anaplasma phagocytophilum str. JM GN=WSQ_02785 PE=4 SV=1 - [S5PHY0_ANAPH]	1	16	16
U5XRJ6	ATP-dependent zinc metalloprotease FtsH OS=Anaplasma marginale str. Gypsy Plains GN=hflB PE=3 SV=1 - [U5XRJ6_ANAMA]	0	16	+∞
S6G8Q5	MSP2 family outer membrane protein OS=Anaplasma phagocytophilum str. CRT38 GN=CRT38_05962 PE=4 SV=1 - [S6G8Q5_ANAPH]	0	16	+∞
S6G990	ATP synthase subunit beta OS=Anaplasma phagocytophilum str. HGE1 GN=atpD PE=3 SV=1 - [S6G990_ANAPH]	6	15	2.5
Q5PAQ3	Putative uncharacterized protein OS=Anaplasma marginale (strain St. Maries) GN=AM638 PE=4 SV=1 - [Q5PAQ3_ANAMM]	5	15	3
K9P2G6	Type IV secretion system protein OS=Anaplasma phagocytophilum GN=virB6-1 PE=4 SV=1 - [K9P2G6_ANAPH]	1	15	15
Q2GKD9	DNA primase OS=Anaplasma phagocytophilum (strain HZ) GN=dnaG PE=3 SV=1 - [Q2GKD9_ANAPZ]	0	15	+∞
Q2GL64	30S ribosomal protein S1 OS=Anaplasma phagocytophilum (strain HZ) GN=rpsA PE=3 SV=1 - [Q2GL64_ANAPZ]	0	15	+∞
D1ASP3	DNA polymerase III alpha subunit OS=Anaplasma centrale (strain Israel) GN=dnaE PE=4 SV=1 - [D1ASP3_ANACI]	17	14	0.823529
Q6RD67	Ankyrin-related protein (Fragment) OS=Anaplasma phagocytophilum GN=ankA PE=4 SV=1 - [Q6RD67_ANAPH]	10	14	1.4
Q84H54	Major surface protein 3 (Fragment) OS=Anaplasma marginale GN=msp3 PE=4 SV=1 - [Q84H54_ANAMA]	9	14	1.55556
S6G803	Dephospho-CoA kinase OS=Anaplasma phagocytophilum str. CRT38 GN=coaE PE=3 SV=1 - [S6G803_ANAPH]	9	14	1.55556
O68219	160kDa protein OS=Anaplasma phagocytophilum GN=ank PE=4 SV=2 - [O68219_ANAPH]	7	14	2
D1ASR0	DNA-directed RNA polymerase subunit beta' OS=Anaplasma centrale (strain Israel) GN=rpoC PE=3 SV=1 - [D1ASR0_ANACI]	5	14	2.8
Q7BS35	AnkA OS=Anaplasma phagocytophilum GN=ank PE=4 SV=1 - [Q7BS35_ANAPH]	4	14	3.5
S6GBM3	Uncharacterized protein OS=Anaplasma phagocytophilum str. CRT38 GN=CRT38_00190 PE=4 SV=1 - [S6GBM3_ANAPH]	3	14	4.66667
Q5PAE2	Putative uncharacterized protein OS=Anaplasma marginale (strain St. Maries) GN=AM811 PE=4 SV=1 - [Q5PAE2_ANAMM]	3	14	4.66667
U5XQK0	Uncharacterized protein OS=Anaplasma marginale str. Gypsy Plains GN=U128_04090 PE=4 SV=1 - [U5XQK0_ANAMA]	3	14	4.66667
D1ASJ5	Putative uncharacterized protein OS=Anaplasma centrale (strain Israel) GN=ACIS_00945 PE=4 SV=1 - [D1ASJ5_ANACI]	2	14	7
S6G794	Porphobilinogen deaminase OS=Anaplasma phagocytophilum str. HGE1 GN=hemC PE=3 SV=1 - [S6G794_ANAPH]	2	14	7
S6G612	tRNA(Ile)-lysidine synthase OS=Anaplasma phagocytophilum str. CRT38 GN=tilS PE=3 SV=1 - [S6G612_ANAPH]	2	14	7
S6G8B7	Elongation factor G OS=Anaplasma phagocytophilum str. CRT38 GN=fusA PE=3 SV=1 - [S6G8B7_ANAPH]	1	14	14
D1AS77	Rod shape-determining protein OS=Anaplasma centrale (strain Israel) GN=mreB PE=4 SV=1 - [D1AS77_ANACI]	0	14	+∞
D1ATG0	Outer membrane protein 12 OS=Anaplasma centrale (strain Israel) GN=omp12 PE=4 SV=1 - [D1ATG0_ANACI]	0	14	+∞
Q5PAK4	Putative uncharacterized protein OS=Anaplasma marginale (strain St. Maries) GN=AM712 PE=4 SV=1 - [Q5PAK4_ANAMM]	28	13	0.464286
Q84H56	Major surface protein 3 (Fragment) OS=Anaplasma marginale GN=msp3 PE=4 SV=1 - [Q84H56_ANAMA]	8	13	1.625
D1AST8	Alanine--tRNA ligase OS=Anaplasma centrale (strain Israel) GN=alaS PE=3 SV=1 - [D1AST8_ANACI]	7	13	1.85714
Q2GL78	ATP-dependent DNA helicase, UvrD/Rep family OS=Anaplasma phagocytophilum (strain HZ) GN=APH_0258 PE=4 SV=1 - [Q2GL78_ANAPZ]	5	13	2.6
D1ASJ4	Putative uncharacterized protein OS=Anaplasma centrale (strain Israel) GN=ACIS_00943 PE=4 SV=1 - [D1ASJ4_ANACI]	4	13	3.25
S6GAT2	DNA-directed RNA polymerase subunit beta' OS=Anaplasma phagocytophilum str. CRT38 GN=rpoC PE=3 SV=1 - [S6GAT2_ANAPH]	4	13	3.25
S5PYX1	Uncharacterized protein OS=Anaplasma phagocytophilum str. JM GN=WSQ_04155 PE=4 SV=1 - [S5PYX1_ANAPH]	3	13	4.33333
D2KND2	AnkA OS=Anaplasma phagocytophilum GN=ankA PE=4 SV=1 - [D2KND2_ANAPH]	3	13	4.33333
K9P2I9	Type IV secretion system protein OS=Anaplasma phagocytophilum GN=virB6-1 PE=4 SV=1 - [K9P2I9_ANAPH]	2	13	6.5
S6G7K5	Quinolinate synthase A OS=Anaplasma phagocytophilum str. HGE1 GN=nadA PE=3 SV=1 - [S6G7K5_ANAPH]	2	13	6.5
D1ASY9	Nitrogen regulation protein NtrY OS=Anaplasma centrale (strain Israel) GN=ntrY PE=4 SV=1 - [D1ASY9_ANACI]	2	13	6.5
B9KHN7	Ribonuclease D (Rnd) OS=Anaplasma marginale (strain Florida) GN=rnd PE=4 SV=1 - [B9KHN7_ANAMF]	2	13	6.5
D1ATQ2	Pentapeptide repeat-containing protein OS=Anaplasma centrale (strain Israel) GN=ACIS_00260 PE=4 SV=1 - [D1ATQ2_ANACI]	1	13	13
D1ASB4	UDP-N-acetylglucosamine--N-acetylmuramyl-(pentapeptide) pyrophosphoryl-undecaprenol N-acetylglucosamine transferase OS=Anaplasma centrale (strain Israel) GN=murG PE=3 SV=1 - [D1ASB4_ANACI]	1	13	13
Q84H51	Major surface protein 3 OS=Anaplasma marginale GN=msp3E PE=4 SV=1 - [Q84H51_ANAMA]	9	12	1.33333
Q2GKW8	Type IV secretion system protein VirB6 family (VirB6-4) OS=Anaplasma phagocytophilum (strain HZ) GN=virB6-4 PE=4 SV=1 - [Q2GKW8_ANAPZ]	9	12	1.33333
Q5PBG1	Putative uncharacterized protein OS=Anaplasma marginale (strain St. Maries) GN=AM265 PE=4 SV=1 - [Q5PBG1_ANAMM]	6	12	2
F8U696	AnkB OS=Anaplasma marginale GN=ankB PE=4 SV=1 - [F8U696_ANAMA]	5	12	2.4
S5PBQ0	Uncharacterized protein OS=Anaplasma phagocytophilum str. HZ2 GN=YYU_04130 PE=4 SV=1 - [S5PBQ0_ANAPH]	4	12	3
D2KNE4	AnkA OS=Anaplasma phagocytophilum GN=ankA PE=4 SV=1 - [D2KNE4_ANAPH]	4	12	3
B9KIA0	Uncharacterized protein OS=Anaplasma marginale (strain Florida) GN=AMF_343 PE=4 SV=1 - [B9KIA0_ANAMF]	4	12	3
B9KI03	Cell division protein (FtsK) OS=Anaplasma marginale (strain Florida) GN=ftsK PE=4 SV=1 - [B9KI03_ANAMF]	4	12	3
S6G561	Carbamoyl-phosphate synthase large chain OS=Anaplasma phagocytophilum str. HGE1 GN=carB PE=3 SV=1 - [S6G561_ANAPH]	4	12	3
D2KNS5	AnkA OS=Anaplasma phagocytophilum GN=ankA PE=4 SV=1 - [D2KNS5_ANAPH]	3	12	4
T1WU46	Uncharacterized protein OS=Anaplasma marginale PE=4 SV=1 - [T1WU46_ANAMA]	2	12	6
Q2GJ30	Uncharacterized protein OS=Anaplasma phagocytophilum (strain HZ) GN=APH_1068 PE=4 SV=1 - [Q2GJ30_ANAPZ]	2	12	6
S6GBG2	TrkH family potassium uptake protein OS=Anaplasma phagocytophilum str. CRT38 GN=CRT38_05222 PE=4 SV=1 - [S6GBG2_ANAPH]	2	12	6
S6GB54	Glutamate--cysteine ligase OS=Anaplasma phagocytophilum str. CRT38 GN=CRT38_06152 PE=4 SV=1 - [S6GB54_ANAPH]	2	12	6
Q5PA40	Dihydropteroate synthase OS=Anaplasma marginale (strain St. Maries) GN=folP PE=4 SV=1 - [Q5PA40_ANAMM]	0	12	+∞
Q84HV4	Major surface protein 3 OS=Anaplasma marginale GN=msp3E PE=4 SV=1 - [Q84HV4_ANAMA]	11	11	1
F8U691	AnkA-1 OS=Anaplasma marginale GN=ankA-1 PE=4 SV=1 - [F8U691_ANAMA]	8	11	1.375
Q7WRM2	AnkA OS=Anaplasma phagocytophilum GN=ankA PE=4 SV=1 - [Q7WRM2_ANAPH]	6	11	1.83333
D1AT94	Putative uncharacterized protein OS=Anaplasma centrale (strain Israel) GN=ACIS_00065 PE=4 SV=1 - [D1AT94_ANACI]	6	11	1.83333
U5XV87	Rod shape-determining protein MreB OS=Anaplasma marginale str. Dawn GN=U370_01960 PE=4 SV=1 - [U5XV87_ANAMA]	5	11	2.2
D1AUL5	Ankyrin repeat-containing protein OS=Anaplasma centrale (strain Israel) GN=ACIS_00669 PE=4 SV=1 - [D1AUL5_ANACI]	4	11	2.75
S5PGM6	DNA-directed RNA polymerase subunit beta OS=Anaplasma phagocytophilum str. HZ2 GN=rpoB PE=3 SV=1 - [S5PGM6_ANAPH]	4	11	2.75
D2KNC3	AnkA OS=Anaplasma phagocytophilum GN=ankA PE=4 SV=1 - [D2KNC3_ANAPH]	4	11	2.75
D2KNT4	AnkA OS=Anaplasma phagocytophilum GN=ankA PE=4 SV=1 - [D2KNT4_ANAPH]	4	11	2.75
S6G921	ATP-dependent DNA helicase UvrD OS=Anaplasma phagocytophilum str. CRT38 GN=CRT38_01125 PE=4 SV=1 - [S6G921_ANAPH]	4	11	2.75
R9YCM9	F0F1 ATP synthase subunit alpha (Fragment) OS=Anaplasma phagocytophilum GN=atpA PE=4 SV=1 - [R9YCM9_ANAPH]	4	11	2.75
C9DT10	Ank OS=Anaplasma phagocytophilum GN=ank PE=4 SV=1 - [C9DT10_ANAPH]	3	11	3.66667
D2KNV0	AnkA OS=Anaplasma phagocytophilum GN=ankA PE=4 SV=1 - [D2KNV0_ANAPH]	3	11	3.66667
D2KNF2	AnkA OS=Anaplasma phagocytophilum GN=ankA PE=4 SV=1 - [D2KNF2_ANAPH]	3	11	3.66667
B9KI67	Uncharacterized protein OS=Anaplasma marginale (strain Florida) GN=AMF_308 PE=4 SV=1 - [B9KI67_ANAMF]	2	11	5.5
Q5P9J7	DNA polymerase OS=Anaplasma marginale (strain St. Maries) GN=polA PE=3 SV=1 - [Q5P9J7_ANAMM]	2	11	5.5
Q3V7J9	Pyridoxine 5'-phosphate synthase OS=Anaplasma marginale (strain St. Maries) GN=pdxJ PE=3 SV=2 - [PDXJ_ANAMM]	2	11	5.5
D2KNG8	AnkA OS=Anaplasma phagocytophilum GN=ankA PE=4 SV=1 - [D2KNG8_ANAPH]	1	11	11
B9KIF2	Uncharacterized protein OS=Anaplasma marginale (strain Florida) GN=AMF_401 PE=4 SV=1 - [B9KIF2_ANAMF]	1	11	11
Q5PBJ6	Putative uncharacterized protein OS=Anaplasma marginale (strain St. Maries) GN=AM217 PE=4 SV=1 - [Q5PBJ6_ANAMM]	1	11	11
S5PTB3	GTPase Era OS=Anaplasma phagocytophilum str. HZ2 GN=era PE=3 SV=1 - [S5PTB3_ANAPH]	1	11	11
U5XUC1	Uncharacterized protein OS=Anaplasma marginale str. Gypsy Plains GN=U128_00850 PE=4 SV=1 - [U5XUC1_ANAMA]	0	11	+∞
D1AU73	Putative uncharacterized protein OS=Anaplasma centrale (strain Israel) GN=ACIS_00480 PE=4 SV=1 - [D1AU73_ANACI]	0	11	+∞
Q2V9I5	OMP13 OS=Anaplasma marginale (strain Florida) GN=omp13 PE=4 SV=1 - [Q2V9I5_ANAMF]	15	10	0.666667
Q5PBH2	Elongation factor G OS=Anaplasma marginale (strain St. Maries) GN=fusA PE=3 SV=1 - [EFG_ANAMM]	10	10	1
D1ATT8	Putative uncharacterized protein OS=Anaplasma centrale (strain Israel) GN=ACIS_00306 PE=4 SV=1 - [D1ATT8_ANACI]	8	10	1.25
D2KNT9	AnkA OS=Anaplasma phagocytophilum GN=ankA PE=4 SV=1 - [D2KNT9_ANAPH]	6	10	1.66667
S5PEM0	Uncharacterized protein OS=Anaplasma phagocytophilum str. JM GN=WSQ_01755 PE=4 SV=1 - [S5PEM0_ANAPH]	6	10	1.66667
S6GBJ0	Uncharacterized protein OS=Anaplasma phagocytophilum str. CRT38 GN=CRT38_01630 PE=4 SV=1 - [S6GBJ0_ANAPH]	5	10	2
D1AT98	Outer membrane protein 14 OS=Anaplasma centrale (strain Israel) GN=omp14 PE=4 SV=1 - [D1AT98_ANACI]	5	10	2
D1ASL8	Cell divisionFtsK/SpoIIIE protein OS=Anaplasma centrale (strain Israel) GN=ACIS_00980 PE=4 SV=1 - [D1ASL8_ANACI]	5	10	2
D1AUG4	Translation initiation factor IF-2 OS=Anaplasma centrale (strain Israel) GN=infB PE=3 SV=1 - [D1AUG4_ANACI]	4	10	2.5
S6G6K0	Signal recognition particle protein OS=Anaplasma phagocytophilum str. CRT38 GN=CRT38_01560 PE=4 SV=1 - [S6G6K0_ANAPH]	4	10	2.5
B5L7D3	60 kDa chaperonin (Fragment) OS=Anaplasma platys GN=groEL PE=3 SV=1 - [B5L7D3_9RICK]	4	10	2.5
D2KNU2	AnkA OS=Anaplasma phagocytophilum GN=ankA PE=4 SV=1 - [D2KNU2_ANAPH]	4	10	2.5
Q71A27	Major surface protein 3 (Fragment) OS=Anaplasma marginale GN=msp3 PE=4 SV=1 - [Q71A27_ANAMA]	3	10	3.33333
D1ASR1	DNA-directed RNA polymerase subunit beta OS=Anaplasma centrale (strain Israel) GN=rpoB PE=3 SV=1 - [D1ASR1_ANACI]	3	10	3.33333
D2KNE7	AnkA OS=Anaplasma phagocytophilum GN=ankA PE=4 SV=1 - [D2KNE7_ANAPH]	3	10	3.33333
D1AUH7	Ankyrin OS=Anaplasma centrale (strain Israel) GN=ankA PE=4 SV=1 - [D1AUH7_ANACI]	3	10	3.33333
U5XQT9	Peptidase OS=Anaplasma marginale str. Gypsy Plains GN=U128_05100 PE=4 SV=1 - [U5XQT9_ANAMA]	3	10	3.33333
S5PTJ5	NAD-glutamate dehydrogenase OS=Anaplasma phagocytophilum str. HZ2 GN=YYU_02670 PE=4 SV=1 - [S5PTJ5_ANAPH]	3	10	3.33333
S6G6C7	Acetamidase/formamidase family protein OS=Anaplasma phagocytophilum str. CRT38 GN=CRT38_00500 PE=4 SV=1 - [S6G6C7_ANAPH]	3	10	3.33333
S6G6N1	Quinone oxidoreductase OS=Anaplasma phagocytophilum str. CRT38 GN=CRT38_01120 PE=4 SV=1 - [S6G6N1_ANAPH]	3	10	3.33333
Q5PAE3	Putative uncharacterized protein OS=Anaplasma marginale (strain St. Maries) GN=AM810 PE=4 SV=1 - [Q5PAE3_ANAMM]	3	10	3.33333
U5XQE2	Leucine--tRNA ligase OS=Anaplasma marginale str. Gypsy Plains GN=leuS PE=3 SV=1 - [U5XQE2_ANAMA]	3	10	3.33333
S6GB94	Transcription-repair-coupling factor OS=Anaplasma phagocytophilum str. CRT38 GN=mfd PE=3 SV=1 - [S6GB94_ANAPH]	2	10	5
Q84H62	Major surface protein 3 (Fragment) OS=Anaplasma marginale GN=msp3 PE=4 SV=1 - [Q84H62_ANAMA]	2	10	5
D1AUB3	Putative conjugal transfer protein OS=Anaplasma centrale (strain Israel) GN=ACIS_00530 PE=4 SV=1 - [D1AUB3_ANACI]	2	10	5
D2KNC6	AnkA OS=Anaplasma phagocytophilum GN=ankA PE=4 SV=1 - [D2KNC6_ANAPH]	2	10	5
D1ASF0	Putative uncharacterized protein OS=Anaplasma centrale (strain Israel) GN=ACIS_00878 PE=4 SV=1 - [D1ASF0_ANACI]	2	10	5
D1AT00	Putative uncharacterized protein OS=Anaplasma centrale (strain Israel) GN=ACIS_01138 PE=4 SV=1 - [D1AT00_ANACI]	2	10	5
D1AUB2	Putative plasmid conjugal transfer protein OS=Anaplasma centrale (strain Israel) GN=ACIS_00526 PE=4 SV=1 - [D1AUB2_ANACI]	1	10	10
D1AUB1	Putative type IV secretion system protein OS=Anaplasma centrale (strain Israel) GN=ACIS_00524 PE=4 SV=1 - [D1AUB1_ANACI]	1	10	10
F8UQT9	Major surface protein 2 (Fragment) OS=Anaplasma phagocytophilum GN=msp2 PE=4 SV=1 - [F8UQT9_ANAPH]	1	10	10
Q9RQF3	Major surface protein 1b OS=Anaplasma marginale GN=SI2 PE=4 SV=1 - [Q9RQF3_ANAMA]	1	10	10
S6G9Y7	Uncharacterized protein OS=Anaplasma phagocytophilum str. HGE1 GN=HGE1_00225 PE=4 SV=1 - [S6G9Y7_ANAPH]	1	10	10
U5XTK2	Type VI secretion protein OS=Anaplasma marginale str. Dawn GN=U370_03755 PE=4 SV=1 - [U5XTK2_ANAMA]	1	10	10
Q32XD0	Major surface protein 2 OS=Anaplasma phagocytophilum PE=4 SV=1 - [Q32XD0_ANAPH]	0	10	+∞
R9YCH6	F0F1 ATP synthase subunit alpha (Fragment) OS=Anaplasma phagocytophilum GN=atpA PE=4 SV=1 - [R9YCH6_ANAPH]	0	10	+∞
S4W958	60 kDa chaperonin (Fragment) OS=Anaplasma phagocytophilum GN=groEL PE=3 SV=1 - [S4W958_ANAPH]	14	9	0.642857
D2KND7	AnkA OS=Anaplasma phagocytophilum GN=ankA PE=4 SV=1 - [D2KND7_ANAPH]	13	9	0.692308
E7EAQ7	60 kDa chaperonin (Fragment) OS=Anaplasma phagocytophilum PE=3 SV=1 - [E7EAQ7_ANAPH]	13	9	0.692308
B5AMR0	Chaperonin GroEL (Fragment) OS=Anaplasma phagocytophilum PE=4 SV=1 - [B5AMR0_ANAPH]	12	9	0.75
B9KGT0	Major surface protein 3 (MSP3) OS=Anaplasma marginale (strain Florida) GN=msp3 PE=4 SV=1 - [B9KGT0_ANAMF]	10	9	0.9
Q5PAK8	Ankyrin OS=Anaplasma marginale (strain St. Maries) GN=ankA PE=4 SV=1 - [Q5PAK8_ANAMM]	8	9	1.125
U5XQA5	Carbamoyl-phosphate synthase large chain OS=Anaplasma marginale str. Gypsy Plains GN=carB PE=3 SV=1 - [U5XQA5_ANAMA]	8	9	1.125
D1AS88	Proline--tRNA ligase OS=Anaplasma centrale (strain Israel) GN=ACIS_00798 PE=3 SV=1 - [D1AS88_ANACI]	7	9	1.28571
Q5PBL4	Putative uncharacterized protein OS=Anaplasma marginale (strain St. Maries) GN=AM185 PE=4 SV=1 - [Q5PBL4_ANAMM]	6	9	1.5
U5XPF6	UvrABC system protein C OS=Anaplasma marginale str. Gypsy Plains GN=uvrC PE=3 SV=1 - [U5XPF6_ANAMA]	6	9	1.5
Q2GKQ2	Translation initiation factor IF-2 OS=Anaplasma phagocytophilum (strain HZ) GN=infB PE=3 SV=1 - [IF2_ANAPZ]	5	9	1.8
Q44106	Major surface protein 3-19 (Fragment) OS=Anaplasma marginale GN=MSP3-19 PE=4 SV=1 - [Q44106_ANAMA]	5	9	1.8
D2KNS1	AnkA OS=Anaplasma phagocytophilum GN=ankA PE=4 SV=1 - [D2KNS1_ANAPH]	5	9	1.8
B9KH88	2-octaprenyl-3-methyl-6-methoxy-1,4-benzoquinol hydroxylase (UbiH) OS=Anaplasma marginale (strain Florida) GN=ubiH PE=4 SV=1 - [B9KH88_ANAMF]	5	9	1.8
U5XSN3	Uncharacterized protein OS=Anaplasma marginale str. Gypsy Plains GN=U128_01360 PE=4 SV=1 - [U5XSN3_ANAMA]	4	9	2.25
Q5PAD2	Putative uncharacterized protein OS=Anaplasma marginale (strain St. Maries) GN=AM823 PE=4 SV=1 - [Q5PAD2_ANAMM]	4	9	2.25
R9X0U5	AnkA OS=Anaplasma phagocytophilum GN=ankA PE=4 SV=1 - [R9X0U5_ANAPH]	4	9	2.25
Q9LAT9	Ankyrin OS=Anaplasma phagocytophilum GN=ank PE=4 SV=1 - [Q9LAT9_ANAPH]	4	9	2.25
Q7X5Q7	AnkA OS=Anaplasma phagocytophilum GN=ankA PE=4 SV=1 - [Q7X5Q7_ANAPH]	4	9	2.25
S6G9K1	30S ribosomal protein S9 OS=Anaplasma phagocytophilum str. HGE1 GN=rpsI PE=3 SV=1 - [S6G9K1_ANAPH]	4	9	2.25
Q71A13	Major surface protein 3 (Fragment) OS=Anaplasma marginale GN=msp3 PE=4 SV=1 - [Q71A13_ANAMA]	3	9	3
D2KNC5	AnkA OS=Anaplasma phagocytophilum GN=ankA PE=4 SV=1 - [D2KNC5_ANAPH]	3	9	3
D1ASW2	Putative uncharacterized protein OS=Anaplasma centrale (strain Israel) GN=ACIS_01095 PE=4 SV=1 - [D1ASW2_ANACI]	3	9	3
S5PM95	Uncharacterized protein OS=Anaplasma phagocytophilum str. JM GN=WSQ_05370 PE=4 SV=1 - [S5PM95_ANAPH]	3	9	3
D2KNF3	AnkA OS=Anaplasma phagocytophilum GN=ankA PE=4 SV=1 - [D2KNF3_ANAPH]	3	9	3
D1ASJ9	Putative uncharacterized protein OS=Anaplasma centrale (strain Israel) GN=ACIS_00951 PE=4 SV=1 - [D1ASJ9_ANACI]	3	9	3
D1AU24	30S ribosomal protein S1 OS=Anaplasma centrale (strain Israel) GN=rpsA PE=3 SV=1 - [D1AU24_ANACI]	3	9	3
S6G5S0	Chaperone protein HscA OS=Anaplasma phagocytophilum str. CRT38 GN=CRT38_02947 PE=3 SV=1 - [S6G5S0_ANAPH]	3	9	3
D1ASB5	Putative uncharacterized protein OS=Anaplasma centrale (strain Israel) GN=ACIS_00832 PE=4 SV=1 - [D1ASB5_ANACI]	3	9	3
Q5PAE0	VirB6 protein OS=Anaplasma marginale (strain St. Maries) GN=virB6 PE=4 SV=1 - [Q5PAE0_ANAMM]	3	9	3
S5PGE3	Uncharacterized protein OS=Anaplasma phagocytophilum str. HZ2 GN=YYU_03840 PE=4 SV=1 - [S5PGE3_ANAPH]	3	9	3
D2KNU8	AnkA OS=Anaplasma phagocytophilum GN=ankA PE=4 SV=1 - [D2KNU8_ANAPH]	2	9	4.5
S6G6K4	Pseudouridine synthase OS=Anaplasma phagocytophilum str. CRT38 GN=CRT38_01615 PE=3 SV=1 - [S6G6K4_ANAPH]	2	9	4.5
I2EC88	60 kDa chaperonin OS=uncultured Anaplasma sp. GN=groL PE=3 SV=1 - [I2EC88_9RICK]	2	9	4.5
D1AUE7	Putative DNA recombination protein RmuC OS=Anaplasma centrale (strain Israel) GN=ACIS_00570 PE=4 SV=1 - [D1AUE7_ANACI]	2	9	4.5
D1ASB1	Pseudouridine synthase OS=Anaplasma centrale (strain Israel) GN=rluC PE=3 SV=1 - [D1ASB1_ANACI]	2	9	4.5
Q71A12	Major surface protein 3 (Fragment) OS=Anaplasma marginale GN=msp3 PE=4 SV=1 - [Q71A12_ANAMA]	1	9	9
D1AS80	Putative symporter OS=Anaplasma centrale (strain Israel) GN=ACIS_00787 PE=4 SV=1 - [D1AS80_ANACI]	1	9	9
D1AUP3	Putative uncharacterized protein OS=Anaplasma centrale (strain Israel) GN=ACIS_00701 PE=4 SV=1 - [D1AUP3_ANACI]	1	9	9
B9KIM9	Heat shock protein (HscA) OS=Anaplasma marginale (strain Florida) GN=hscA PE=3 SV=1 - [B9KIM9_ANAMF]	1	9	9
Q2GIP9	P44-18ES, P44 outer membrane protein expression locus with P44-18 OS=Anaplasma phagocytophilum (strain HZ) GN=p44-18ES PE=4 SV=1 - [Q2GIP9_ANAPZ]	1	9	9
S6GB64	Coq7 family protein OS=Anaplasma phagocytophilum str. CRT38 GN=CRT38_03772 PE=3 SV=1 - [S6GB64_ANAPH]	1	9	9
B9KHW6	8-amino-7-oxononanoate synthase OS=Anaplasma marginale (strain Florida) GN=bioF PE=4 SV=1 - [B9KHW6_ANAMF]	1	9	9
Q5PB16	Putative uncharacterized protein OS=Anaplasma marginale (strain St. Maries) GN=AM477 PE=4 SV=1 - [Q5PB16_ANAMM]	0	9	+∞
Q2GKN0	Aspartyl/glutamyl-tRNA(Asn/Gln) amidotransferase subunit B OS=Anaplasma phagocytophilum (strain HZ) GN=gatB PE=3 SV=1 - [GATB_ANAPZ]	0	9	+∞
S6G7A8	Uncharacterized protein OS=Anaplasma phagocytophilum str. HGE1 GN=HGE1_03667 PE=4 SV=1 - [S6G7A8_ANAPH]	0	9	+∞
B9KI60	DNA mismatch repair protein (MutS) OS=Anaplasma marginale (strain Florida) GN=mutS PE=3 SV=1 - [B9KI60_ANAMF]	0	9	+∞
B9KID7	Uncharacterized protein OS=Anaplasma marginale (strain Florida) GN=AMF_385 PE=4 SV=1 - [B9KID7_ANAMF]	0	9	+∞
B9KIZ3	Uncharacterized protein OS=Anaplasma marginale (strain Florida) GN=AMF_612 PE=4 SV=1 - [B9KIZ3_ANAMF]	0	9	+∞
Q6GZ99	Major surface protein 2 OS=Anaplasma phagocytophilum GN=msp2 PE=4 SV=1 - [Q6GZ99_ANAPH]	0	9	+∞
S5PI08	Uncharacterized protein OS=Anaplasma phagocytophilum str. HZ2 GN=YYU_03770 PE=4 SV=1 - [S5PI08_ANAPH]	0	9	+∞
B9KJ35	4-hydroxybenzoate octaprenyltransferase (UbiA) OS=Anaplasma marginale (strain Florida) GN=ubiA PE=4 SV=1 - [B9KJ35_ANAMF]	0	9	+∞
S6G911	Uncharacterized protein OS=Anaplasma phagocytophilum str. CRT38 GN=CRT38_00965 PE=4 SV=1 - [S6G911_ANAPH]	0	9	+∞
Q71A19	Major surface protein 3 (Fragment) OS=Anaplasma marginale GN=msp3 PE=4 SV=1 - [Q71A19_ANAMA]	13	8	0.615385
B5AMQ6	60 kDa chaperonin (Fragment) OS=Anaplasma phagocytophilum PE=3 SV=1 - [B5AMQ6_ANAPH]	12	8	0.666667
Q84H55	Major surface protein 3 (Fragment) OS=Anaplasma marginale GN=msp3 PE=4 SV=1 - [Q84H55_ANAMA]	10	8	0.8
S5PY31	ATPase AAA OS=Anaplasma phagocytophilum str. HZ2 GN=YYU_01140 PE=3 SV=1 - [S5PY31_ANAPH]	7	8	1.14286
D1ATP5	Cell division protein ftsA OS=Anaplasma centrale (strain Israel) GN=ftsA PE=3 SV=1 - [D1ATP5_ANACI]	7	8	1.14286
S6GAT3	Translation initiation factor IF-2 OS=Anaplasma phagocytophilum str. CRT38 GN=infB PE=3 SV=1 - [S6GAT3_ANAPH]	6	8	1.33333
S6G5T0	Uncharacterized protein OS=Anaplasma phagocytophilum str. CRT38 GN=CRT38_03127 PE=4 SV=1 - [S6G5T0_ANAPH]	6	8	1.33333
D2KNN1	AnkA OS=Anaplasma phagocytophilum GN=ankA PE=4 SV=1 - [D2KNN1_ANAPH]	6	8	1.33333
Q84HU7	Major surface protein 3 (Fragment) OS=Anaplasma marginale GN=msp3E PE=2 SV=1 - [Q84HU7_ANAMA]	6	8	1.33333
B9KIT1	Acriflavin resistance protein D (AcrD) OS=Anaplasma marginale (strain Florida) GN=acrD PE=4 SV=1 - [B9KIT1_ANAMF]	5	8	1.6
D1ATD2	Glycerol-3-phosphate acyltransferase OS=Anaplasma centrale (strain Israel) GN=plsY PE=3 SV=1 - [D1ATD2_ANACI]	5	8	1.6
Q2GK25	GTPase Obg OS=Anaplasma phagocytophilum (strain HZ) GN=obg PE=3 SV=1 - [OBG_ANAPZ]	5	8	1.6
D1AUA2	Putative uncharacterized protein OS=Anaplasma centrale (strain Israel) GN=ACIS_00512 PE=4 SV=1 - [D1AUA2_ANACI]	5	8	1.6
U5XPJ1	Orotidine 5'-phosphate decarboxylase OS=Anaplasma marginale str. Gypsy Plains GN=pyrF PE=3 SV=1 - [U5XPJ1_ANAMA]	4	8	2
B9KI26	Uncharacterized protein OS=Anaplasma marginale (strain Florida) GN=AMF_265 PE=4 SV=1 - [B9KI26_ANAMF]	3	8	2.66667
D2KNJ0	AnkA OS=Anaplasma phagocytophilum GN=ankA PE=4 SV=1 - [D2KNJ0_ANAPH]	3	8	2.66667
D1ATT7	Type IV secretion system protein VirB4 OS=Anaplasma centrale (strain Israel) GN=ACIS_00304 PE=4 SV=1 - [D1ATT7_ANACI]	3	8	2.66667
B9KHM8	Disulfide oxidoreductase OS=Anaplasma marginale (strain Florida) GN=dsbA PE=4 SV=1 - [B9KHM8_ANAMF]	3	8	2.66667
B9KJ98	60 kDa chaperonin OS=Anaplasma marginale (strain Florida) GN=groL PE=3 SV=1 - [CH60_ANAMF]	3	8	2.66667
B9KGR1	Mrp protein (Mrp) OS=Anaplasma marginale (strain Florida) GN=mrp PE=4 SV=1 - [B9KGR1_ANAMF]	3	8	2.66667
S6G9H7	HGE-14 protein OS=Anaplasma phagocytophilum str. HGE1 GN=HGE1_02092 PE=4 SV=1 - [S6G9H7_ANAPH]	3	8	2.66667
Q5P9Q9	Protein translocase subunit SecA OS=Anaplasma marginale (strain St. Maries) GN=secA PE=3 SV=2 - [SECA_ANAMM]	3	8	2.66667
Q7X5P8	AnkA OS=Anaplasma phagocytophilum GN=ankA PE=4 SV=1 - [Q7X5P8_ANAPH]	3	8	2.66667
U5XT62	Uncharacterized protein OS=Anaplasma marginale str. Dawn GN=U370_01745 PE=4 SV=1 - [U5XT62_ANAMA]	3	8	2.66667
Q5PA29	Putative uncharacterized protein OS=Anaplasma marginale (strain St. Maries) GN=AM947 PE=4 SV=1 - [Q5PA29_ANAMM]	3	8	2.66667
D2KNI4	AnkA OS=Anaplasma phagocytophilum GN=ankA PE=4 SV=1 - [D2KNI4_ANAPH]	2	8	4
D1AT69	Putative uncharacterized protein OS=Anaplasma centrale (strain Israel) GN=ACIS_00024 PE=4 SV=1 - [D1AT69_ANACI]	2	8	4
S5PTJ1	Glutamate synthase OS=Anaplasma phagocytophilum str. HZ2 GN=YYU_02635 PE=4 SV=1 - [S5PTJ1_ANAPH]	2	8	4
S5PH66	Uncharacterized protein OS=Anaplasma phagocytophilum str. HZ2 GN=YYU_00600 PE=4 SV=1 - [S5PH66_ANAPH]	2	8	4
Q5P9Q1	Isocitrate dehydrogenase OS=Anaplasma marginale (strain St. Maries) GN=icd PE=3 SV=1 - [Q5P9Q1_ANAMM]	2	8	4
D1ATY2	Phosphoribosylformylglycinamidine synthase 2 OS=Anaplasma centrale (strain Israel) GN=purL PE=3 SV=1 - [D1ATY2_ANACI]	2	8	4
Q2GLU9	Chaperone protein DnaJ OS=Anaplasma phagocytophilum (strain HZ) GN=dnaJ PE=3 SV=1 - [DNAJ_ANAPZ]	2	8	4
D1AT86	Putative uncharacterized protein OS=Anaplasma centrale (strain Israel) GN=ACIS_00053 PE=4 SV=1 - [D1AT86_ANACI]	2	8	4
D1AT91	Putative uncharacterized protein OS=Anaplasma centrale (strain Israel) GN=ACIS_00059 PE=4 SV=1 - [D1AT91_ANACI]	2	8	4
S5P8Z1	50S ribosomal protein L9 OS=Anaplasma phagocytophilum str. HZ2 GN=rplI PE=3 SV=1 - [S5P8Z1_ANAPH]	2	8	4
U5XUB3	Ribosome-binding ATPase YchF OS=Anaplasma marginale str. Gypsy Plains GN=ychF PE=3 SV=1 - [U5XUB3_ANAMA]	2	8	4
Q5P9R4	Putative uncharacterized protein OS=Anaplasma marginale (strain St. Maries) GN=AM1114 PE=4 SV=1 - [Q5P9R4_ANAMM]	2	8	4
Q5P9P8	Poly (A) polymerase OS=Anaplasma marginale (strain St. Maries) GN=pcnB PE=3 SV=1 - [Q5P9P8_ANAMM]	2	8	4
Q5PAP4	Heat shock protein OS=Anaplasma marginale (strain St. Maries) GN=hscA PE=3 SV=1 - [Q5PAP4_ANAMM]	2	8	4
D1AUC7	Elongation factor Ts OS=Anaplasma centrale (strain Israel) GN=tsf PE=3 SV=1 - [D1AUC7_ANACI]	2	8	4
U5XPJ3	Peptidylprolyl isomerase OS=Anaplasma marginale str. Gypsy Plains GN=U128_01970 PE=4 SV=1 - [U5XPJ3_ANAMA]	1	8	8
S6G583	Inosine-5'-monophosphate dehydrogenase OS=Anaplasma phagocytophilum str. HGE1 GN=guaB PE=3 SV=1 - [S6G583_ANAPH]	1	8	8
O85039	Granulocytic ehrlichiosis antigen OS=Anaplasma phagocytophilum GN=hge-44 PE=4 SV=1 - [O85039_ANAPH]	1	8	8
Q71A14	Major surface protein 3 (Fragment) OS=Anaplasma marginale GN=msp3 PE=4 SV=1 - [Q71A14_ANAMA]	1	8	8
S6G4K0	Dephospho-CoA kinase OS=Anaplasma phagocytophilum str. HGE1 GN=coaE PE=3 SV=1 - [S6G4K0_ANAPH]	1	8	8
S6GAW2	Heme/FAD-binding domain-containing protein OS=Anaplasma phagocytophilum str. CRT38 GN=CRT38_02457 PE=4 SV=1 - [S6GAW2_ANAPH]	1	8	8
D1AU81	Transketolase OS=Anaplasma centrale (strain Israel) GN=tktA PE=3 SV=1 - [D1AU81_ANACI]	1	8	8
D1AU54	Phenylalanine--tRNA ligase beta subunit OS=Anaplasma centrale (strain Israel) GN=pheT PE=3 SV=1 - [D1AU54_ANACI]	1	8	8
Q5PAW4	Putative uncharacterized protein OS=Anaplasma marginale (strain St. Maries) GN=AM551 PE=4 SV=1 - [Q5PAW4_ANAMM]	1	8	8
Q83YY2	Major outer membrane protein C-7 (Fragment) OS=Anaplasma phagocytophilum GN=p44 PE=2 SV=1 - [Q83YY2_ANAPH]	1	8	8
D1AU49	Adenylate kinase OS=Anaplasma centrale (strain Israel) GN=adk PE=3 SV=1 - [D1AU49_ANACI]	1	8	8
S6G477	4-hydroxy-3-methylbut-2-enyl diphosphate reductase OS=Anaplasma phagocytophilum str. HGE1 GN=ispH PE=3 SV=1 - [S6G477_ANAPH]	1	8	8
T1WTH3	Uncharacterized protein OS=Anaplasma marginale PE=4 SV=1 - [T1WTH3_ANAMA]	0	8	+∞
S6GAH5	Transcription-repair-coupling factor OS=Anaplasma phagocytophilum str. HGE1 GN=mfd PE=3 SV=1 - [S6GAH5_ANAPH]	0	8	+∞
D1AUP4	Putative uncharacterized protein OS=Anaplasma centrale (strain Israel) GN=ACIS_00703 PE=4 SV=1 - [D1AUP4_ANACI]	0	8	+∞
B9KHS8	Uncharacterized protein OS=Anaplasma marginale (strain Florida) GN=AMF_157 PE=4 SV=1 - [B9KHS8_ANAMF]	0	8	+∞
B9KH31	Uncharacterized protein OS=Anaplasma marginale (strain Florida) GN=AMF_910 PE=4 SV=1 - [B9KH31_ANAMF]	0	8	+∞
A0EWB7	Major surface protein 2 OS=Anaplasma phagocytophilum PE=4 SV=1 - [A0EWB7_ANAPH]	0	8	+∞
D1ASZ8	Histidine--tRNA ligase OS=Anaplasma centrale (strain Israel) GN=hisS PE=3 SV=1 - [D1ASZ8_ANACI]	0	8	+∞
D1AU32	50S ribosomal protein L2 OS=Anaplasma centrale (strain Israel) GN=rplB PE=3 SV=1 - [D1AU32_ANACI]	0	8	+∞
S5P923	Peptidase OS=Anaplasma phagocytophilum str. HZ2 GN=YYU_01005 PE=3 SV=1 - [S5P923_ANAPH]	0	8	+∞
U5XQR7	Chromosome partitioning protein ParA OS=Anaplasma marginale str. Gypsy Plains GN=U128_04945 PE=4 SV=1 - [U5XQR7_ANAMA]	0	8	+∞
D1AUR0	3-oxoacyl-(Acyl-carrier-protein) reductase OS=Anaplasma centrale (strain Israel) GN=fabG PE=4 SV=1 - [D1AUR0_ANACI]	0	8	+∞
D1ASV9	Putative hydrolase or acyltransferase OS=Anaplasma centrale (strain Israel) GN=ACIS_01091 PE=4 SV=1 - [D1ASV9_ANACI]	11	7	0.636364
B9KIS0	Uncharacterized protein OS=Anaplasma marginale (strain Florida) GN=AMF_530 PE=4 SV=1 - [B9KIS0_ANAMF]	10	7	0.7
U5XQ35	Type VI secretion protein OS=Anaplasma marginale str. Gypsy Plains GN=U128_03140 PE=4 SV=1 - [U5XQ35_ANAMA]	9	7	0.777778
Q2GJ59	30S ribosomal protein S7 OS=Anaplasma phagocytophilum (strain HZ) GN=rpsG PE=3 SV=1 - [RS7_ANAPZ]	8	7	0.875
Q7X5Q6	AnkA OS=Anaplasma phagocytophilum GN=ankA PE=4 SV=1 - [Q7X5Q6_ANAPH]	7	7	1
D2KNM3	AnkA OS=Anaplasma phagocytophilum GN=ankA PE=4 SV=1 - [D2KNM3_ANAPH]	7	7	1
S6GBQ5	ATP-dependent chaperone protein ClpB OS=Anaplasma phagocytophilum str. CRT38 GN=CRT38_01035 PE=3 SV=1 - [S6GBQ5_ANAPH]	7	7	1
S6G8H8	Putative ATP synthase F0, B subunit OS=Anaplasma phagocytophilum str. CRT38 GN=CRT38_05162 PE=4 SV=1 - [S6G8H8_ANAPH]	7	7	1
D1AUS3	Malate dehydrogenase OS=Anaplasma centrale (strain Israel) GN=mdh PE=3 SV=1 - [D1AUS3_ANACI]	7	7	1
S6G4Q2	Lon protease OS=Anaplasma phagocytophilum str. HGE1 GN=lon PE=3 SV=1 - [S6G4Q2_ANAPH]	6	7	1.16667
B9KH76	Threonine--tRNA ligase OS=Anaplasma marginale (strain Florida) GN=thrS PE=3 SV=1 - [SYT_ANAMF]	5	7	1.4
B9KI52	(Dimethylallyl)adenosine tRNA methylthiotransferase MiaB OS=Anaplasma marginale (strain Florida) GN=miaB PE=3 SV=1 - [B9KI52_ANAMF]	5	7	1.4
B9KIK2	Uncharacterized protein OS=Anaplasma marginale (strain Florida) GN=AMF_457 PE=4 SV=1 - [B9KIK2_ANAMF]	5	7	1.4
B9KI42	Uncharacterized protein OS=Anaplasma marginale (strain Florida) GN=AMF_281 PE=4 SV=1 - [B9KI42_ANAMF]	5	7	1.4
S6G753	ATP-dependent Clp protease, ATP-binding subunit ClpA OS=Anaplasma phagocytophilum str. HGE1 GN=HGE1_02082 PE=3 SV=1 - [S6G753_ANAPH]	5	7	1.4
L7PDB1	DNA-directed RNA polymerase (Fragment) OS=Anaplasma odocoilei GN=rpoB PE=3 SV=1 - [L7PDB1_9RICK]	4	7	1.75
D1ATF0	Threonine--tRNA ligase OS=Anaplasma centrale (strain Israel) GN=thrS PE=3 SV=1 - [D1ATF0_ANACI]	4	7	1.75
S6G6J5	Pyruvate dehydrogenase complex, E1 component, pyruvate dehydrogenase alpha subunit OS=Anaplasma phagocytophilum str. CRT38 GN=CRT38_00380 PE=4 SV=1 - [S6G6J5_ANAPH]	4	7	1.75
D2KNU7	AnkA OS=Anaplasma phagocytophilum GN=ankA PE=4 SV=1 - [D2KNU7_ANAPH]	3	7	2.33333
Q5PBY9	Putative uncharacterized protein OS=Anaplasma marginale (strain St. Maries) GN=AM1359 PE=4 SV=1 - [Q5PBY9_ANAMM]	3	7	2.33333
Q6QQS8	Ankryin (Fragment) OS=Anaplasma phagocytophilum PE=4 SV=1 - [Q6QQS8_ANAPH]	3	7	2.33333
C5HK37	p44ESup1 OS=Anaplasma phagocytophilum PE=4 SV=1 - [C5HK37_ANAPH]	3	7	2.33333
S6G813	Uncharacterized protein OS=Anaplasma phagocytophilum str. CRT38 GN=CRT38_03472 PE=4 SV=1 - [S6G813_ANAPH]	3	7	2.33333
D2KNI0	AnkA OS=Anaplasma phagocytophilum GN=ankA PE=4 SV=1 - [D2KNI0_ANAPH]	2	7	3.5
D1ASS6	UDP-N-acetylmuramoylalanine--D-glutamate ligase OS=Anaplasma centrale (strain Israel) GN=murD PE=3 SV=1 - [D1ASS6_ANACI]	2	7	3.5
B9KHM5	Uncharacterized protein OS=Anaplasma marginale (strain Florida) GN=AMF_099 PE=4 SV=1 - [B9KHM5_ANAMF]	2	7	3.5
D2KNC4	AnkA OS=Anaplasma phagocytophilum GN=ankA PE=4 SV=1 - [D2KNC4_ANAPH]	2	7	3.5
S5PBK6	Uncharacterized protein OS=Anaplasma phagocytophilum str. HZ2 GN=YYU_03755 PE=4 SV=1 - [S5PBK6_ANAPH]	2	7	3.5
D1AS64	Putative uncharacterized protein OS=Anaplasma centrale (strain Israel) GN=ACIS_00764 PE=4 SV=1 - [D1AS64_ANACI]	2	7	3.5
B9KHV2	30S ribosomal protein S7 OS=Anaplasma marginale (strain Florida) GN=rpsG PE=3 SV=1 - [RS7_ANAMF]	2	7	3.5
C8YM90	P44 major outer membrane protein (Fragment) OS=Anaplasma phagocytophilum PE=4 SV=1 - [C8YM90_ANAPH]	2	7	3.5
D1AT46	Putative uncharacterized protein OS=Anaplasma centrale (strain Israel) GN=ACIS_01198 PE=4 SV=1 - [D1AT46_ANACI]	2	7	3.5
B9KGM2	Biotin synthase OS=Anaplasma marginale (strain Florida) GN=bioB PE=3 SV=1 - [BIOB_ANAMF]	2	7	3.5
Q83VV9	Major surface protein 2 OS=Anaplasma phagocytophilum PE=4 SV=1 - [Q83VV9_ANAPH]	2	7	3.5
S5PLL9	Uncharacterized protein OS=Anaplasma phagocytophilum str. JM GN=WSQ_03775 PE=4 SV=1 - [S5PLL9_ANAPH]	2	7	3.5
D1ATW2	Phosphoribosylamine--glycine ligase OS=Anaplasma centrale (strain Israel) GN=purD PE=3 SV=1 - [D1ATW2_ANACI]	2	7	3.5
Q8RP73	Major surface protein hypervariable region (Fragment) OS=Anaplasma phagocytophilum GN=msp2 PE=4 SV=1 - [Q8RP73_ANAPH]	2	7	3.5
D1AS59	Putative uncharacterized protein OS=Anaplasma centrale (strain Israel) GN=ACIS_00757 PE=4 SV=1 - [D1AS59_ANACI]	2	7	3.5
Q6QQS9	Ankryin (Fragment) OS=Anaplasma phagocytophilum PE=4 SV=1 - [Q6QQS9_ANAPH]	1	7	7
D1ATR0	Outer membrane protein assembly factor BamA OS=Anaplasma centrale (strain Israel) GN=oma87 PE=3 SV=1 - [D1ATR0_ANACI]	1	7	7
Q2GIM9	Octaprenyl-diphosphate synthase OS=Anaplasma phagocytophilum (strain HZ) GN=ispB PE=3 SV=1 - [Q2GIM9_ANAPZ]	1	7	7
S6G9L1	Response regulator PleD OS=Anaplasma phagocytophilum str. HGE1 GN=pleD PE=4 SV=1 - [S6G9L1_ANAPH]	1	7	7
Q5PB45	Putative uncharacterized protein OS=Anaplasma marginale (strain St. Maries) GN=AM435 PE=4 SV=1 - [Q5PB45_ANAMM]	1	7	7
B9KHB8	Exodeoxyribonuclease 7 large subunit OS=Anaplasma marginale (strain Florida) GN=xseA PE=3 SV=1 - [EX7L_ANAMF]	1	7	7
D2KNV8	AnkA OS=Anaplasma phagocytophilum GN=ankA PE=4 SV=2 - [D2KNV8_ANAPH]	1	7	7
S6GBP9	Glycerol-3-phosphate dehydrogenase [NAD(P)+] OS=Anaplasma phagocytophilum str. CRT38 GN=gpsA PE=3 SV=1 - [S6GBP9_ANAPH]	1	7	7
Q5P9B8	Diaminopimelate epimerase OS=Anaplasma marginale (strain St. Maries) GN=dapF PE=3 SV=1 - [Q5P9B8_ANAMM]	1	7	7
Q5PB65	Putative uncharacterized protein OS=Anaplasma marginale (strain St. Maries) GN=AM406 PE=4 SV=1 - [Q5PB65_ANAMM]	1	7	7
S6G7A4	Uncharacterized protein OS=Anaplasma phagocytophilum str. HGE1 GN=HGE1_03547 PE=4 SV=1 - [S6G7A4_ANAPH]	1	7	7
Q5PBP0	Nitrogen regulation protein OS=Anaplasma marginale (strain St. Maries) GN=ntrY PE=4 SV=1 - [Q5PBP0_ANAMM]	1	7	7
S6G472	Putative twin-arginine translocation protein TatB OS=Anaplasma phagocytophilum str. HGE1 GN=HGE1_02517 PE=3 SV=1 - [S6G472_ANAPH]	0	7	+∞
S6G6D6	DNA polymerase III subunits gamma and tau OS=Anaplasma phagocytophilum str. CRT38 GN=CRT38_05932 PE=4 SV=1 - [S6G6D6_ANAPH]	0	7	+∞
D1AT87	Glutamate--tRNA ligase OS=Anaplasma centrale (strain Israel) GN=gltX PE=3 SV=1 - [D1AT87_ANACI]	0	7	+∞
B9KHU7	Protein TolB OS=Anaplasma marginale (strain Florida) GN=tolB PE=3 SV=1 - [B9KHU7_ANAMF]	0	7	+∞
B9KIK7	PmbA protein (PmbA) OS=Anaplasma marginale (strain Florida) GN=pmbA PE=4 SV=1 - [B9KIK7_ANAMF]	0	7	+∞
U5XTA8	Uncharacterized protein OS=Anaplasma marginale str. Dawn GN=U370_04935 PE=4 SV=1 - [U5XTA8_ANAMA]	0	7	+∞
Q2GKX7	Lipoyl synthase OS=Anaplasma phagocytophilum (strain HZ) GN=lipA PE=3 SV=1 - [LIPA_ANAPZ]	0	7	+∞
S6GAP2	Phosphate ABC transporter ATP-binding protein OS=Anaplasma phagocytophilum str. HGE1 GN=HGE1_01400 PE=3 SV=1 - [S6GAP2_ANAPH]	0	7	+∞
S6GB09	Branched-chain alpha-keto acid dehydrogenase subunit E2 OS=Anaplasma phagocytophilum str. CRT38 GN=CRT38_05472 PE=3 SV=1 - [S6GB09_ANAPH]	0	7	+∞
Q5P9V9	Putative uncharacterized protein OS=Anaplasma marginale (strain St. Maries) GN=AM1055 PE=4 SV=1 - [Q5P9V9_ANAMM]	0	7	+∞
S5PH45	Uncharacterized protein OS=Anaplasma phagocytophilum str. HZ2 GN=YYU_00240 PE=4 SV=1 - [S5PH45_ANAPH]	11	6	0.545455
D2KNH5	AnkA OS=Anaplasma phagocytophilum GN=ankA PE=4 SV=1 - [D2KNH5_ANAPH]	9	6	0.666667
S5Q0J5	Uncharacterized protein OS=Anaplasma phagocytophilum str. HZ2 GN=YYU_03810 PE=4 SV=1 - [S5Q0J5_ANAPH]	8	6	0.75
U5XSV8	DNA topoisomerase 1 OS=Anaplasma marginale str. Gypsy Plains GN=topA PE=3 SV=1 - [U5XSV8_ANAMA]	7	6	0.857143
Q5P9W1	VirB4 protein OS=Anaplasma marginale (strain St. Maries) GN=virB4 PE=4 SV=1 - [Q5P9W1_ANAMM]	6	6	1
S6G9L9	DNA topoisomerase 1 OS=Anaplasma phagocytophilum str. HGE1 GN=topA PE=3 SV=1 - [S6G9L9_ANAPH]	6	6	1
B9KGR7	Uncharacterized protein OS=Anaplasma marginale (strain Florida) GN=AMF_789 PE=4 SV=1 - [B9KGR7_ANAMF]	6	6	1
D2KND1	AnkA OS=Anaplasma phagocytophilum GN=ankA PE=4 SV=1 - [D2KND1_ANAPH]	6	6	1
S6G9L8	Sensor histidine kinase/response regulator OS=Anaplasma phagocytophilum str. HGE1 GN=HGE1_02632 PE=4 SV=1 - [S6G9L8_ANAPH]	6	6	1
D1ASW3	Putative uncharacterized protein OS=Anaplasma centrale (strain Israel) GN=ACIS_01096 PE=4 SV=1 - [D1ASW3_ANACI]	6	6	1
D1ASQ7	Putative uncharacterized protein OS=Anaplasma centrale (strain Israel) GN=ACIS_01027 PE=4 SV=1 - [D1ASQ7_ANACI]	5	6	1.2
S6GAG3	Bifunctional proline dehydrogenase/pyrroline-5-carboxylate dehydrogenase OS=Anaplasma phagocytophilum str. CRT38 GN=CRT38_02907 PE=3 SV=1 - [S6GAG3_ANAPH]	5	6	1.2
Q841P4	Major outer membrane protein SC2-19 (Fragment) OS=Anaplasma phagocytophilum GN=p44 PE=2 SV=1 - [Q841P4_ANAPH]	5	6	1.2
Q5PAJ5	Translation initiation factor IF-2 OS=Anaplasma marginale (strain St. Maries) GN=infB PE=3 SV=1 - [IF2_ANAMM]	4	6	1.5
B9KIS9	Translation initiation factor IF-2 OS=Anaplasma marginale (strain Florida) GN=infB PE=3 SV=1 - [B9KIS9_ANAMF]	4	6	1.5
Q2GIL8	Threonine--tRNA ligase OS=Anaplasma phagocytophilum (strain HZ) GN=thrS PE=3 SV=1 - [Q2GIL8_ANAPZ]	4	6	1.5
U5XRE1	ATP-dependent protease OS=Anaplasma marginale str. Gypsy Plains GN=U128_03920 PE=4 SV=1 - [U5XRE1_ANAMA]	4	6	1.5
B9KIY6	VirB6 OS=Anaplasma marginale (strain Florida) GN=virB6 PE=4 SV=1 - [B9KIY6_ANAMF]	4	6	1.5
K9P2K2	Type IV secretion system protein OS=Anaplasma phagocytophilum GN=virB4-1 PE=4 SV=1 - [K9P2K2_ANAPH]	3	6	2
S6GB62	Uncharacterized protein OS=Anaplasma phagocytophilum str. CRT38 GN=CRT38_03747 PE=4 SV=1 - [S6GB62_ANAPH]	3	6	2
D1AT07	Transcription-repair-coupling factor OS=Anaplasma centrale (strain Israel) GN=mfd PE=3 SV=1 - [D1AT07_ANACI]	3	6	2
D1ASW4	Major surface protein 1B-1 OS=Anaplasma centrale (strain Israel) GN=msp1B-1 PE=4 SV=1 - [D1ASW4_ANACI]	3	6	2
Q5SF94	Appendage-associated protein OS=Anaplasma marginale (strain Illinois) GN=aaaP PE=4 SV=1 - [AAAP_ANAML]	3	6	2
U5XSJ2	50S ribosomal protein L10 OS=Anaplasma marginale str. Gypsy Plains GN=U128_00955 PE=4 SV=1 - [U5XSJ2_ANAMA]	3	6	2
B9KGX2	tRNA(Ile)-lysidine synthase OS=Anaplasma marginale (strain Florida) GN=mesJ PE=3 SV=1 - [B9KGX2_ANAMF]	3	6	2
Q2GKU1	Anaplasma surface protein P55 (Asp55) OS=Anaplasma phagocytophilum (strain HZ) GN=asp55 PE=4 SV=1 - [Q2GKU1_ANAPZ]	3	6	2
D1ATP1	Protein translocase subunit SecA OS=Anaplasma centrale (strain Israel) GN=secA PE=3 SV=1 - [D1ATP1_ANACI]	3	6	2
D1ATL5	ATP synthase subunit alpha OS=Anaplasma centrale (strain Israel) GN=atpA PE=3 SV=1 - [D1ATL5_ANACI]	3	6	2
Q2GJ65	50S ribosomal protein L1 OS=Anaplasma phagocytophilum (strain HZ) GN=rplA PE=3 SV=1 - [RL1_ANAPZ]	3	6	2
U5XSA0	Uncharacterized protein OS=Anaplasma marginale str. Gypsy Plains GN=U128_00280 PE=4 SV=1 - [U5XSA0_ANAMA]	3	6	2
Q5PAY0	Polyribonucleotide nucleotidyltransferase OS=Anaplasma marginale (strain St. Maries) GN=pnp PE=3 SV=1 - [PNP_ANAMM]	2	6	3
D2KNG0	AnkA OS=Anaplasma phagocytophilum GN=ankA PE=4 SV=1 - [D2KNG0_ANAPH]	2	6	3
D1ASM5	Lon protease OS=Anaplasma centrale (strain Israel) GN=lon PE=3 SV=1 - [D1ASM5_ANACI]	2	6	3
B9X0B6	60 kDa chaperonin (Fragment) OS=Anaplasma sp. NS104 GN=GroEL PE=3 SV=1 - [B9X0B6_9RICK]	2	6	3
D2KNH9	AnkA OS=Anaplasma phagocytophilum GN=ankA PE=4 SV=1 - [D2KNH9_ANAPH]	2	6	3
L7PD30	60 kDa chaperonin (Fragment) OS=Anaplasma odocoilei GN=groESL PE=3 SV=1 - [L7PD30_9RICK]	2	6	3
U5XQ47	Hemolysin D OS=Anaplasma marginale str. Gypsy Plains GN=U128_00880 PE=4 SV=1 - [U5XQ47_ANAMA]	2	6	3
Q2GJ27	Transcription termination factor Rho OS=Anaplasma phagocytophilum (strain HZ) GN=rho-2 PE=3 SV=1 - [Q2GJ27_ANAPZ]	2	6	3
B9KI71	Aspartyl/glutamyl-tRNA(Asn/Gln) amidotransferase subunit B OS=Anaplasma marginale (strain Florida) GN=gatB PE=3 SV=1 - [GATB_ANAMF]	2	6	3
S6G6P0	Phenylalanine--tRNA ligase beta subunit OS=Anaplasma phagocytophilum str. CRT38 GN=pheT PE=3 SV=1 - [S6G6P0_ANAPH]	2	6	3
D1ASC2	Excinuclease ABC subunit A OS=Anaplasma centrale (strain Israel) GN=uvrA PE=3 SV=1 - [D1ASC2_ANACI]	2	6	3
D1ASJ6	Putative uncharacterized protein OS=Anaplasma centrale (strain Israel) GN=ACIS_00946 PE=4 SV=1 - [D1ASJ6_ANACI]	2	6	3
D1AUB0	Type IV secretion system protein VirB6 OS=Anaplasma centrale (strain Israel) GN=virB6 PE=4 SV=1 - [D1AUB0_ANACI]	2	6	3
S5PEQ2	Uncharacterized protein OS=Anaplasma phagocytophilum str. JM GN=WSQ_02155 PE=4 SV=1 - [S5PEQ2_ANAPH]	2	6	3
Q5PAA3	Putative uncharacterized protein OS=Anaplasma marginale (strain St. Maries) GN=AM862 PE=4 SV=1 - [Q5PAA3_ANAMM]	2	6	3
B9KIZ5	Propionyl-CoA carboxylase alpha chain (PycA) OS=Anaplasma marginale (strain Florida) GN=pycA PE=4 SV=1 - [B9KIZ5_ANAMF]	2	6	3
Q5PAA8	Adenylosuccinate synthetase OS=Anaplasma marginale (strain St. Maries) GN=purA PE=3 SV=2 - [PURA_ANAMM]	2	6	3
D1ATN3	Single-stranded-DNA-specific exonuclease RecJ OS=Anaplasma centrale (strain Israel) GN=recJ PE=4 SV=1 - [D1ATN3_ANACI]	2	6	3
D1ASA1	DNA primase OS=Anaplasma centrale (strain Israel) GN=dnaG PE=3 SV=1 - [D1ASA1_ANACI]	2	6	3
U5XRT0	Serine hydroxymethyltransferase OS=Anaplasma marginale str. Gypsy Plains GN=glyA PE=3 SV=1 - [U5XRT0_ANAMA]	2	6	3
Q5PAM0	Putative uncharacterized protein OS=Anaplasma marginale (strain St. Maries) GN=AM683 PE=4 SV=1 - [Q5PAM0_ANAMM]	2	6	3
D6Q009	Outer membrane protein 4 (Fragment) OS=Anaplasma marginale PE=4 SV=1 - [D6Q009_ANAMA]	2	6	3
D1ATZ6	Putative uncharacterized protein OS=Anaplasma centrale (strain Israel) GN=ACIS_00388 PE=4 SV=1 - [D1ATZ6_ANACI]	2	6	3
S6G791	Uncharacterized protein OS=Anaplasma phagocytophilum str. HGE1 GN=HGE1_03177 PE=4 SV=1 - [S6G791_ANAPH]	1	6	6
D1ASS8	Putative secretion protein OS=Anaplasma centrale (strain Israel) GN=ACIS_01052 PE=4 SV=1 - [D1ASS8_ANACI]	1	6	6
D1ATU0	Putative uncharacterized protein OS=Anaplasma centrale (strain Israel) GN=ACIS_00309 PE=4 SV=1 - [D1ATU0_ANACI]	1	6	6
D1ASE6	Malonyl-CoA decarboxylase OS=Anaplasma centrale (strain Israel) GN=mcd PE=4 SV=1 - [D1ASE6_ANACI]	1	6	6
B9KHX6	Cystathionine beta-lyase OS=Anaplasma marginale (strain Florida) GN=metC PE=3 SV=1 - [B9KHX6_ANAMF]	1	6	6
Q2GKS0	Putative DNA recombination protein RmuC OS=Anaplasma phagocytophilum (strain HZ) GN=APH_0428 PE=4 SV=1 - [Q2GKS0_ANAPZ]	1	6	6
S6G7A1	Isoleucine--tRNA ligase OS=Anaplasma phagocytophilum str. HGE1 GN=ileS PE=3 SV=1 - [S6G7A1_ANAPH]	1	6	6
S6G4Y3	Riboflavin biosynthesis protein RibD OS=Anaplasma phagocytophilum str. HGE1 GN=HGE1_00160 PE=3 SV=1 - [S6G4Y3_ANAPH]	1	6	6
D1AU18	Ferrochelatase OS=Anaplasma centrale (strain Israel) GN=hemH PE=3 SV=1 - [D1AU18_ANACI]	1	6	6
D1AU12	Quinone oxidoreductase OS=Anaplasma centrale (strain Israel) GN=qor PE=4 SV=1 - [D1AU12_ANACI]	1	6	6
D1AU55	Putative competence protein OS=Anaplasma centrale (strain Israel) GN=ACIS_00457 PE=4 SV=1 - [D1AU55_ANACI]	1	6	6
D1AUG2	AcrB/AcrD/AcrF family cation efflux protein OS=Anaplasma centrale (strain Israel) GN=ACIS_00590 PE=4 SV=1 - [D1AUG2_ANACI]	1	6	6
B9KI93	Excinuclease ABC subunit A (UvrA) OS=Anaplasma marginale (strain Florida) GN=uvrA PE=3 SV=1 - [B9KI93_ANAMF]	1	6	6
B9KHG6	Glutamate--tRNA ligase OS=Anaplasma marginale (strain Florida) GN=gltX PE=3 SV=1 - [B9KHG6_ANAMF]	1	6	6
Q2GJE2	DNA mismatch repair protein MutL OS=Anaplasma phagocytophilum (strain HZ) GN=mutL PE=3 SV=1 - [MUTL_ANAPZ]	1	6	6
Q2GJ67	50S ribosomal protein L7/L12 OS=Anaplasma phagocytophilum (strain HZ) GN=rplL PE=3 SV=1 - [RL7_ANAPZ]	1	6	6
S6G4R3	Putative membrane-associated zinc metalloprotease OS=Anaplasma phagocytophilum str. HGE1 GN=HGE1_05272 PE=4 SV=1 - [S6G4R3_ANAPH]	1	6	6
S6G9N3	Msp2_1 outer membrane protein OS=Anaplasma phagocytophilum str. HGE1 GN=HGE1_02917 PE=4 SV=1 - [S6G9N3_ANAPH]	1	6	6
S6GAK6	Uncharacterized protein OS=Anaplasma phagocytophilum str. CRT38 GN=CRT38_03452 PE=4 SV=1 - [S6GAK6_ANAPH]	1	6	6
D1AU50	30S ribosomal protein S13 OS=Anaplasma centrale (strain Israel) GN=rpsM PE=3 SV=1 - [D1AU50_ANACI]	1	6	6
U5XPA3	Uncharacterized protein OS=Anaplasma marginale str. Gypsy Plains GN=U128_01380 PE=4 SV=1 - [U5XPA3_ANAMA]	1	6	6
B9KHQ2	Succinate dehydrogenase iron-sulfur protein (SdhB/frdB) OS=Anaplasma marginale (strain Florida) GN=sdhB PE=4 SV=1 - [B9KHQ2_ANAMF]	1	6	6
Q2GIV6	P44-53 outer membrane protein OS=Anaplasma phagocytophilum (strain HZ) GN=p44-53 PE=4 SV=1 - [Q2GIV6_ANAPZ]	1	6	6
S6GA37	P44-36 outer membrane protein OS=Anaplasma phagocytophilum str. HGE1 GN=HGE1_05077 PE=4 SV=1 - [S6GA37_ANAPH]	1	6	6
S6G7C5	Uncharacterized protein OS=Anaplasma phagocytophilum str. HGE1 GN=HGE1_04117 PE=4 SV=1 - [S6G7C5_ANAPH]	1	6	6
S6GBH1	Sodium:alanine symporter family protein OS=Anaplasma phagocytophilum str. CRT38 GN=CRT38_01365 PE=4 SV=1 - [S6GBH1_ANAPH]	1	6	6
S6GB18	N5-carboxyaminoimidazole ribonucleotide mutase OS=Anaplasma phagocytophilum str. CRT38 GN=CRT38_05607 PE=3 SV=1 - [S6GB18_ANAPH]	1	6	6
D1AT13	Putative isomerase OS=Anaplasma centrale (strain Israel) GN=ACIS_01155 PE=4 SV=1 - [D1AT13_ANACI]	1	6	6
K9P1B1	Type IV secretion system protein OS=Anaplasma phagocytophilum GN=virB6-3 PE=4 SV=1 - [K9P1B1_ANAPH]	0	6	+∞
U5XSU6	NAD-glutamate dehydrogenase OS=Anaplasma marginale str. Gypsy Plains GN=U128_01820 PE=4 SV=1 - [U5XSU6_ANAMA]	0	6	+∞
U5XU88	Type VI secretion protein OS=Anaplasma marginale str. Gypsy Plains GN=U128_05145 PE=4 SV=1 - [U5XU88_ANAMA]	0	6	+∞
B9KIM4	DNA gyrase subunit B OS=Anaplasma marginale (strain Florida) GN=gyrB2 PE=3 SV=1 - [B9KIM4_ANAMF]	0	6	+∞
S6G5M6	Uncharacterized protein OS=Anaplasma phagocytophilum str. CRT38 GN=CRT38_03412 PE=4 SV=1 - [S6G5M6_ANAPH]	0	6	+∞
Q2GJ24	ATP-dependent Hsl protease, ATP-binding subunit HslU OS=Anaplasma phagocytophilum (strain HZ) GN=hslU PE=3 SV=1 - [Q2GJ24_ANAPZ]	0	6	+∞
S6G4V9	Protein translocase subunit SecD OS=Anaplasma phagocytophilum str. HGE1 GN=secD PE=3 SV=1 - [S6G4V9_ANAPH]	0	6	+∞
S5PF76	Peptidase OS=Anaplasma phagocytophilum str. HZ2 GN=YYU_05350 PE=3 SV=1 - [S5PF76_ANAPH]	0	6	+∞
S6G4D7	TatD family hydrolase OS=Anaplasma phagocytophilum str. HGE1 GN=HGE1_02402 PE=4 SV=1 - [S6G4D7_ANAPH]	0	6	+∞
S6G5D5	Ribosome-binding factor A OS=Anaplasma phagocytophilum str. CRT38 GN=CRT38_02047 PE=3 SV=1 - [S6G5D5_ANAPH]	0	6	+∞
D1ATD4	Chaperone protein DnaJ OS=Anaplasma centrale (strain Israel) GN=dnaJ PE=3 SV=1 - [D1ATD4_ANACI]	0	6	+∞
D1ASY2	Putative transporter OS=Anaplasma centrale (strain Israel) GN=ACIS_01118 PE=4 SV=1 - [D1ASY2_ANACI]	0	6	+∞
U5XQA6	Adenylosuccinate lyase OS=Anaplasma marginale str. Gypsy Plains GN=U128_01450 PE=4 SV=1 - [U5XQA6_ANAMA]	0	6	+∞
Q5P993	2-C-methyl-D-erythritol 2,4-cyclodiphosphate synthase OS=Anaplasma marginale (strain St. Maries) GN=ispF PE=3 SV=2 - [ISPF_ANAMM]	0	6	+∞
Q5C992	Major surface protein 4 OS=Anaplasma phagocytophilum GN=msp4 PE=4 SV=1 - [Q5C992_ANAPH]	0	6	+∞
T2B335	p44-31 (Fragment) OS=Anaplasma phagocytophilum GN=p44-31 PE=4 SV=1 - [T2B335_ANAPH]	0	6	+∞
S6G4F1	tRNA-dihydrouridine synthase OS=Anaplasma phagocytophilum str. HGE1 GN=HGE1_02607 PE=4 SV=1 - [S6G4F1_ANAPH]	0	6	+∞
D1AUD4	Putative uncharacterized protein OS=Anaplasma centrale (strain Israel) GN=ACIS_00556 PE=4 SV=1 - [D1AUD4_ANACI]	0	6	+∞
S5PEP7	Uncharacterized protein OS=Anaplasma phagocytophilum str. JM GN=WSQ_02075 PE=4 SV=1 - [S5PEP7_ANAPH]	0	6	+∞
U3MJQ1	GroEL (Fragment) OS=Anaplasma phagocytophilum PE=4 SV=1 - [U3MJQ1_ANAPH]	11	5	0.454545
B9KIY5	Uncharacterized protein OS=Anaplasma marginale (strain Florida) GN=AMF_604 PE=4 SV=1 - [B9KIY5_ANAMF]	9	5	0.555556
S6G7A7	Uncharacterized protein OS=Anaplasma phagocytophilum str. HGE1 GN=HGE1_03642 PE=4 SV=1 - [S6G7A7_ANAPH]	9	5	0.555556
Q5PB76	Putative uncharacterized protein OS=Anaplasma marginale (strain St. Maries) GN=AM392 PE=3 SV=1 - [Q5PB76_ANAMM]	9	5	0.555556
Q5PAA1	Replicative DNA helicase OS=Anaplasma marginale (strain St. Maries) GN=dnaB PE=4 SV=1 - [Q5PAA1_ANAMM]	6	5	0.833333
A0EW99	Major surface protein 2 variable region (Fragment) OS=Anaplasma phagocytophilum PE=4 SV=1 - [A0EW99_ANAPH]	6	5	0.833333
Q5PB62	Putative uncharacterized protein OS=Anaplasma marginale (strain St. Maries) GN=AM410 PE=4 SV=1 - [Q5PB62_ANAMM]	5	5	1
B9KI37	Chaperone protein HtpG OS=Anaplasma marginale (strain Florida) GN=htpG PE=3 SV=1 - [B9KI37_ANAMF]	5	5	1
D1ATY0	Putative uncharacterized protein OS=Anaplasma centrale (strain Israel) GN=ACIS_00364 PE=4 SV=1 - [D1ATY0_ANACI]	5	5	1
S6GBT0	Type IV secretion system VirB6 family protein (Fragment) OS=Anaplasma phagocytophilum str. CRT38 GN=CRT38_01685 PE=4 SV=1 - [S6GBT0_ANAPH]	4	5	1.25
S6G847	Sensor histidine kinase OS=Anaplasma phagocytophilum str. CRT38 GN=CRT38_03922 PE=4 SV=1 - [S6G847_ANAPH]	4	5	1.25
D1ATU7	Aconitate hydratase OS=Anaplasma centrale (strain Israel) GN=acnA PE=4 SV=1 - [D1ATU7_ANACI]	4	5	1.25
S6G7S7	AcrB/AcrD/AcrF family transporter OS=Anaplasma phagocytophilum str. CRT38 GN=CRT38_02032 PE=4 SV=1 - [S6G7S7_ANAPH]	4	5	1.25
D1AS91	DNA topoisomerase 1 OS=Anaplasma centrale (strain Israel) GN=topA PE=3 SV=1 - [D1AS91_ANACI]	4	5	1.25
Q5P9X0	Aconitate hydratase OS=Anaplasma marginale (strain St. Maries) GN=acnA PE=4 SV=1 - [Q5P9X0_ANAMM]	4	5	1.25
B9KH12	Uncharacterized protein OS=Anaplasma marginale (strain Florida) GN=AMF_890 PE=4 SV=1 - [B9KH12_ANAMF]	4	5	1.25
Q2EFY1	Protein RecA OS=Anaplasma centrale GN=recA PE=3 SV=1 - [Q2EFY1_ANACE]	4	5	1.25
S6G5Z0	P44-new outer membrane protein OS=Anaplasma phagocytophilum str. CRT38 GN=CRT38_04882 PE=4 SV=1 - [S6G5Z0_ANAPH]	4	5	1.25
Q5MAE4	60 kDa chaperonin (Fragment) OS=Anaplasma phagocytophilum GN=groEL PE=3 SV=1 - [Q5MAE4_ANAPH]	4	5	1.25
D1AS74	Polyribonucleotide nucleotidyltransferase OS=Anaplasma centrale (strain Israel) GN=pnp PE=3 SV=1 - [D1AS74_ANACI]	3	5	1.66667
D1AT08	Major surface protein 1B-2 OS=Anaplasma centrale (strain Israel) GN=msp1B-2 PE=4 SV=1 - [D1AT08_ANACI]	3	5	1.66667
U5XQM2	Pyrroline-5-carboxylate dehydrogenase OS=Anaplasma marginale str. Gypsy Plains GN=U128_02250 PE=4 SV=1 - [U5XQM2_ANAMA]	3	5	1.66667
D1AUG7	ATP-dependent clp protease ATP-binding subunit OS=Anaplasma centrale (strain Israel) GN=clpA PE=3 SV=1 - [D1AUG7_ANACI]	3	5	1.66667
U5XRF7	Membrane protein OS=Anaplasma marginale str. Gypsy Plains GN=U128_04030 PE=4 SV=1 - [U5XRF7_ANAMA]	3	5	1.66667
Q2GJB3	Trigger factor OS=Anaplasma phagocytophilum (strain HZ) GN=tig PE=3 SV=1 - [TIG_ANAPZ]	3	5	1.66667
S7XP68	Trigger factor OS=Anaplasma phagocytophilum str. HGE1 GN=tig PE=3 SV=1 - [S7XP68_ANAPH]	3	5	1.66667
Q5PAJ9	GTP-binding protein OS=Anaplasma marginale (strain St. Maries) GN=typA PE=4 SV=1 - [Q5PAJ9_ANAMM]	3	5	1.66667
Q2GIR0	Outer membrane protein assembly factor BamA OS=Anaplasma phagocytophilum (strain HZ) GN=bamA PE=3 SV=1 - [Q2GIR0_ANAPZ]	3	5	1.66667
Q2GIR3	Phosphoribosylaminoimidazolecarboxamide formyltransferase/IMP cyclohydrolase OS=Anaplasma phagocytophilum (strain HZ) GN=purH PE=4 SV=1 - [Q2GIR3_ANAPZ]	3	5	1.66667
Q5P9F2	Aspartate-semialdehyde dehydrogenase OS=Anaplasma marginale (strain St. Maries) GN=asd PE=3 SV=1 - [Q5P9F2_ANAMM]	3	5	1.66667
D1ATI7	Ornithine carbamoyltransferase OS=Anaplasma centrale (strain Israel) GN=argF PE=3 SV=1 - [D1ATI7_ANACI]	3	5	1.66667
Q2GJ44	Putative phosphate ABC transporter, periplasmic phosphate-binding protein OS=Anaplasma phagocytophilum (strain HZ) GN=APH_1050 PE=4 SV=1 - [Q2GJ44_ANAPZ]	3	5	1.66667
D2KNH7	AnkA OS=Anaplasma phagocytophilum GN=ankA PE=4 SV=1 - [D2KNH7_ANAPH]	2	5	2.5
S6GB22	Polyribonucleotide nucleotidyltransferase OS=Anaplasma phagocytophilum str. CRT38 GN=pnp PE=3 SV=1 - [S6GB22_ANAPH]	2	5	2.5
S6G5M2	Uncharacterized protein OS=Anaplasma phagocytophilum str. CRT38 GN=CRT38_03362 PE=4 SV=1 - [S6G5M2_ANAPH]	2	5	2.5
D1ASH7	Putative uncharacterized protein OS=Anaplasma centrale (strain Israel) GN=ACIS_00915 PE=4 SV=1 - [D1ASH7_ANACI]	2	5	2.5
B9KIH2	Translation initiation factor IF-2 OS=Anaplasma marginale (strain Florida) GN=infB PE=4 SV=1 - [B9KIH2_ANAMF]	2	5	2.5
Q2GJL7	DNA mismatch repair protein MutS OS=Anaplasma phagocytophilum (strain HZ) GN=mutS PE=3 SV=1 - [MUTS_ANAPZ]	2	5	2.5
Q8RPL5	Type IV secretion system protein VirB10 OS=Anaplasma phagocytophilum GN=virB10 PE=4 SV=1 - [Q8RPL5_ANAPH]	2	5	2.5
A0EWB9	Major surface protein 2 OS=Anaplasma phagocytophilum PE=4 SV=1 - [A0EWB9_ANAPH]	2	5	2.5
S6G954	Primosomal protein N OS=Anaplasma phagocytophilum str. CRT38 GN=CRT38_01600 PE=4 SV=1 - [S6G954_ANAPH]	2	5	2.5
D1AT05	Putative uncharacterized protein OS=Anaplasma centrale (strain Israel) GN=ACIS_01146 PE=4 SV=1 - [D1AT05_ANACI]	2	5	2.5
U5XS81	Transcription termination factor Rho OS=Anaplasma marginale str. Gypsy Plains GN=rho PE=3 SV=1 - [U5XS81_ANAMA]	2	5	2.5
Q5PB51	Malonyl-CoA decarboxylase OS=Anaplasma marginale (strain St. Maries) GN=mcd PE=4 SV=1 - [Q5PB51_ANAMM]	2	5	2.5
Q5PAW6	Putative uncharacterized protein OS=Anaplasma marginale (strain St. Maries) GN=AM547 PE=4 SV=1 - [Q5PAW6_ANAMM]	2	5	2.5
Q5PBF3	Putative uncharacterized protein OS=Anaplasma marginale (strain St. Maries) GN=AM279 PE=4 SV=1 - [Q5PBF3_ANAMM]	2	5	2.5
B9KGL4	Phosphoribosylglycinamide formyl transferase (PurN) OS=Anaplasma marginale (strain Florida) GN=purN PE=4 SV=1 - [B9KGL4_ANAMF]	2	5	2.5
Q2GLK4	Histidine--tRNA ligase OS=Anaplasma phagocytophilum (strain HZ) GN=hisS PE=3 SV=1 - [SYH_ANAPZ]	2	5	2.5
Q5P9W3	Putative uncharacterized protein OS=Anaplasma marginale (strain St. Maries) GN=AM1050 PE=4 SV=1 - [Q5P9W3_ANAMM]	2	5	2.5
S6G650	Exodeoxyribonuclease 7 large subunit OS=Anaplasma phagocytophilum str. CRT38 GN=xseA PE=3 SV=1 - [S6G650_ANAPH]	2	5	2.5
D1AUP7	Ribosomal RNA small subunit methyltransferase H OS=Anaplasma centrale (strain Israel) GN=mraW PE=3 SV=1 - [D1AUP7_ANACI]	2	5	2.5
D1ASQ1	Dihydroorotate dehydrogenase OS=Anaplasma centrale (strain Israel) GN=pyrD PE=3 SV=1 - [D1ASQ1_ANACI]	2	5	2.5
D1AUM1	Putative uncharacterized protein OS=Anaplasma centrale (strain Israel) GN=ACIS_00675 PE=4 SV=1 - [D1AUM1_ANACI]	2	5	2.5
S5PUJ6	Uncharacterized protein OS=Anaplasma phagocytophilum str. HZ2 GN=YYU_00335 PE=4 SV=1 - [S5PUJ6_ANAPH]	2	5	2.5
U5XV62	UDP-N-acetylglucosamine--N-acetylmuramyl-(pentapeptide) pyrophosphoryl-undecaprenol N-acetylglucosamine transferase OS=Anaplasma marginale str. Dawn GN=murG PE=3 SV=1 - [U5XV62_ANAMA]	2	5	2.5
D1AU99	50S ribosomal protein L28 OS=Anaplasma centrale (strain Israel) GN=rpmB PE=3 SV=1 - [D1AU99_ANACI]	2	5	2.5
S6G5N5	Uncharacterized protein OS=Anaplasma phagocytophilum str. CRT38 GN=CRT38_03512 PE=4 SV=1 - [S6G5N5_ANAPH]	2	5	2.5
S6G9S4	P44-25 outer membrane protein OS=Anaplasma phagocytophilum str. HGE1 GN=HGE1_05552 PE=4 SV=1 - [S6G9S4_ANAPH]	2	5	2.5
S6GAL9	Type I secretion system ATPase OS=Anaplasma phagocytophilum str. HGE1 GN=HGE1_01120 PE=3 SV=1 - [S6GAL9_ANAPH]	1	5	5
S6GAS3	Uncharacterized protein OS=Anaplasma phagocytophilum str. CRT38 GN=CRT38_01862 PE=4 SV=1 - [S6GAS3_ANAPH]	1	5	5
D1ATG7	UvrABC system protein B OS=Anaplasma centrale (strain Israel) GN=uvrB PE=3 SV=1 - [D1ATG7_ANACI]	1	5	5
Q5PA18	Fructose-1,6-bisphosphatase OS=Anaplasma marginale (strain St. Maries) GN=glpX PE=3 SV=1 - [Q5PA18_ANAMM]	1	5	5
U5XVG8	Isoleucine--tRNA ligase OS=Anaplasma marginale str. Dawn GN=ileS PE=3 SV=1 - [U5XVG8_ANAMA]	1	5	5
Q5PBF1	UDP-N-acetylmuramoyl-L-alanyl-D-glutamate--2,6-diaminopimelate ligase OS=Anaplasma marginale (strain St. Maries) GN=murE PE=3 SV=1 - [MURE_ANAMM]	1	5	5
Q5PBD1	Trigger factor OS=Anaplasma marginale (strain St. Maries) GN=tig PE=3 SV=2 - [TIG_ANAMM]	1	5	5
D6Q014	Outer membrane protein 14 OS=Anaplasma marginale PE=4 SV=1 - [D6Q014_ANAMA]	1	5	5
S6G4E0	HK97 family phage major capsid protein OS=Anaplasma phagocytophilum str. HGE1 GN=HGE1_03707 PE=4 SV=1 - [S6G4E0_ANAPH]	1	5	5
S6GAG2	Uncharacterized protein OS=Anaplasma phagocytophilum str. HGE1 GN=HGE1_00335 PE=4 SV=1 - [S6GAG2_ANAPH]	1	5	5
S6GA08	Ribosome recycling factor OS=Anaplasma phagocytophilum str. HGE1 GN=frr PE=4 SV=1 - [S6GA08_ANAPH]	1	5	5
S6G8V0	Glutamate--tRNA ligase OS=Anaplasma phagocytophilum str. CRT38 GN=gltX PE=3 SV=1 - [S6G8V0_ANAPH]	1	5	5
S6G5D3	4-hydroxy-3-methylbut-2-en-1-yl diphosphate synthase OS=Anaplasma phagocytophilum str. CRT38 GN=ispG PE=4 SV=1 - [S6G5D3_ANAPH]	1	5	5
S6G5S1	Uncharacterized protein OS=Anaplasma phagocytophilum str. CRT38 GN=CRT38_03937 PE=4 SV=1 - [S6G5S1_ANAPH]	1	5	5
S6GAK3	Uncharacterized protein OS=Anaplasma phagocytophilum str. CRT38 GN=CRT38_03427 PE=4 SV=1 - [S6GAK3_ANAPH]	1	5	5
S6G956	Propionyl-CoA carboxylase subunit alpha OS=Anaplasma phagocytophilum str. CRT38 GN=CRT38_01625 PE=4 SV=1 - [S6G956_ANAPH]	1	5	5
D1ATN1	Poly (A) polymerase OS=Anaplasma centrale (strain Israel) GN=pcnB PE=3 SV=1 - [D1ATN1_ANACI]	1	5	5
S5PY63	Elongation factor Tu OS=Anaplasma phagocytophilum str. HZ2 GN=tuf PE=3 SV=1 - [S5PY63_ANAPH]	1	5	5
U5XQZ0	Uncharacterized protein OS=Anaplasma marginale str. Gypsy Plains GN=U128_05175 PE=4 SV=1 - [U5XQZ0_ANAMA]	1	5	5
B9KI99	Uncharacterized protein OS=Anaplasma marginale (strain Florida) GN=AMF_342 PE=4 SV=1 - [B9KI99_ANAMF]	1	5	5
U5XVA2	Uncharacterized protein OS=Anaplasma marginale str. Dawn GN=U370_02075 PE=4 SV=1 - [U5XVA2_ANAMA]	1	5	5
Q2GL49	50S ribosomal protein L14 OS=Anaplasma phagocytophilum (strain HZ) GN=rplN PE=3 SV=1 - [RL14_ANAPZ]	1	5	5
K9P1C8	Type IV secretion system protein (Fragment) OS=Anaplasma phagocytophilum GN=virB4-2 PE=4 SV=1 - [K9P1C8_ANAPH]	1	5	5
I0B475	P44 major outer membrane protein (Fragment) OS=Anaplasma phagocytophilum PE=2 SV=1 - [I0B475_ANAPH]	1	5	5
S6G4C0	Translaldolase OS=Anaplasma phagocytophilum str. HGE1 GN=HGE1_02277 PE=3 SV=1 - [S6G4C0_ANAPH]	1	5	5
S6G9A9	Uncharacterized protein OS=Anaplasma phagocytophilum str. HGE1 GN=HGE1_02802 PE=4 SV=1 - [S6G9A9_ANAPH]	1	5	5
S7XP66	Uncharacterized protein OS=Anaplasma phagocytophilum str. HGE1 GN=HGE1_03573 PE=4 SV=1 - [S7XP66_ANAPH]	1	5	5
S6G668	Protein translocase subunit SecD OS=Anaplasma phagocytophilum str. CRT38 GN=secD PE=3 SV=1 - [S6G668_ANAPH]	1	5	5
S6G678	M16 family peptidase OS=Anaplasma phagocytophilum str. CRT38 GN=CRT38_05107 PE=3 SV=1 - [S6G678_ANAPH]	1	5	5
U5XQD0	RNA methyltransferase OS=Anaplasma marginale str. Gypsy Plains GN=U128_03610 PE=4 SV=1 - [U5XQD0_ANAMA]	1	5	5
F5GUQ8	P44-63 outer membrane protein, silent (Fragment) OS=Anaplasma phagocytophilum (strain HZ) GN=p44-63 PE=4 SV=1 - [F5GUQ8_ANAPZ]	1	5	5
Q1L7X2	Major surface protein 4 OS=Anaplasma marginale GN=msp4 PE=4 SV=1 - [Q1L7X2_ANAMA]	1	5	5
S6G9V9	Thiamine-phosphate synthase OS=Anaplasma phagocytophilum str. HGE1 GN=thiE PE=3 SV=1 - [S6G9V9_ANAPH]	1	5	5
Q5PAP6	Putative uncharacterized protein OS=Anaplasma marginale (strain St. Maries) GN=AM649 PE=4 SV=1 - [Q5PAP6_ANAMM]	1	5	5
K9P1P9	Type IV secretion system protein OS=Anaplasma phagocytophilum GN=virB6-3 PE=4 SV=1 - [K9P1P9_ANAPH]	0	5	+∞
S6GAZ7	Uncharacterized protein OS=Anaplasma phagocytophilum str. CRT38 GN=CRT38_02962 PE=4 SV=1 - [S6GAZ7_ANAPH]	0	5	+∞
D1ATC4	Quinolinate synthase A OS=Anaplasma centrale (strain Israel) GN=nadA PE=3 SV=1 - [D1ATC4_ANACI]	0	5	+∞
D1ATY9	Phosphoribosylformylglycinamidine synthase OS=Anaplasma centrale (strain Israel) GN=purQ PE=4 SV=1 - [D1ATY9_ANACI]	0	5	+∞
Q5PA43	Putative uncharacterized protein OS=Anaplasma marginale (strain St. Maries) GN=AM927 PE=4 SV=1 - [Q5PA43_ANAMM]	0	5	+∞
S6GBK1	Uncharacterized protein OS=Anaplasma phagocytophilum str. CRT38 GN=CRT38_05837 PE=4 SV=1 - [S6GBK1_ANAPH]	0	5	+∞
S6G6F7	ABC transporter, ATP-binding protein OS=Anaplasma phagocytophilum str. CRT38 GN=CRT38_00020 PE=3 SV=1 - [S6G6F7_ANAPH]	0	5	+∞
S6G6F9	UbiH/UbiF/VisC/COQ6 family ubiquinone biosynthesis hydroxylase OS=Anaplasma phagocytophilum str. CRT38 GN=CRT38_00045 PE=4 SV=1 - [S6G6F9_ANAPH]	0	5	+∞
D1AS60	Putative uncharacterized protein OS=Anaplasma centrale (strain Israel) GN=ACIS_00758 PE=4 SV=1 - [D1AS60_ANACI]	0	5	+∞
U5XSX2	3-oxoacyl-[acyl-carrier-protein] synthase 3 OS=Anaplasma marginale str. Gypsy Plains GN=fabH PE=3 SV=1 - [U5XSX2_ANAMA]	0	5	+∞
B9KIM2	NADH dehydrogenase I chain G (NuoG) OS=Anaplasma marginale (strain Florida) GN=nuoG PE=4 SV=1 - [B9KIM2_ANAMF]	0	5	+∞
Q2GKD6	4-diphosphocytidyl-2-C-methyl-D-erythritol kinase OS=Anaplasma phagocytophilum (strain HZ) GN=ispE PE=3 SV=1 - [ISPE_ANAPZ]	0	5	+∞
A0EW87	Major surface protein 2 variable region (Fragment) OS=Anaplasma phagocytophilum PE=4 SV=1 - [A0EW87_ANAPH]	0	5	+∞
S6G5I5	Msp2_3 outer membrane protein OS=Anaplasma phagocytophilum str. CRT38 GN=CRT38_02892 PE=4 SV=1 - [S6G5I5_ANAPH]	0	5	+∞
S6GAY0	Riboflavin biosynthesis protein RibF OS=Anaplasma phagocytophilum str. CRT38 GN=CRT38_05117 PE=4 SV=1 - [S6GAY0_ANAPH]	0	5	+∞
S6G7R6	HGE-14 protein OS=Anaplasma phagocytophilum str. CRT38 GN=CRT38_01742 PE=4 SV=1 - [S6G7R6_ANAPH]	0	5	+∞
S6GB51	Adenylosuccinate lyase OS=Anaplasma phagocytophilum str. CRT38 GN=CRT38_03622 PE=4 SV=1 - [S6GB51_ANAPH]	0	5	+∞
D1AT63	CTP synthase OS=Anaplasma centrale (strain Israel) GN=pyrG PE=3 SV=1 - [D1AT63_ANACI]	0	5	+∞
D1ASE0	Pyridoxine 5'-phosphate synthase OS=Anaplasma centrale (strain Israel) GN=pdxJ PE=3 SV=1 - [D1ASE0_ANACI]	0	5	+∞
D1ATJ4	Putative uncharacterized protein OS=Anaplasma centrale (strain Israel) GN=ACIS_00190 PE=4 SV=1 - [D1ATJ4_ANACI]	0	5	+∞
S5PZ72	Succinyl-CoA ligase [ADP-forming] subunit beta OS=Anaplasma phagocytophilum str. HZ2 GN=sucC PE=3 SV=1 - [S5PZ72_ANAPH]	0	5	+∞
S5PUE8	DNA polymerase III subunit gamma/tau OS=Anaplasma phagocytophilum str. HZ2 GN=YYU_06245 PE=4 SV=1 - [S5PUE8_ANAPH]	0	5	+∞
Q5P9A4	Putative uncharacterized protein OS=Anaplasma marginale (strain St. Maries) GN=AM1341 PE=4 SV=1 - [Q5P9A4_ANAMM]	0	5	+∞
B9KJ51	Protein translocase subunit SecY OS=Anaplasma marginale (strain Florida) GN=secY PE=3 SV=1 - [B9KJ51_ANAMF]	0	5	+∞
B9KJ50	Adenylate kinase OS=Anaplasma marginale (strain Florida) GN=adk PE=3 SV=1 - [B9KJ50_ANAMF]	0	5	+∞
S6G7H8	Uncharacterized protein OS=Anaplasma phagocytophilum str. HGE1 GN=HGE1_05572 PE=4 SV=1 - [S6G7H8_ANAPH]	0	5	+∞
D1AU93	Putative 3'-5' exonuclease OS=Anaplasma centrale (strain Israel) GN=ACIS_00501 PE=4 SV=1 - [D1AU93_ANACI]	0	5	+∞
Q5PBE3	Putative uncharacterized protein OS=Anaplasma marginale (strain St. Maries) GN=AM291 PE=4 SV=1 - [Q5PBE3_ANAMM]	0	5	+∞
Q5PBE0	Phosphomethylpyrimidine kinase OS=Anaplasma marginale (strain St. Maries) GN=thiD PE=4 SV=1 - [Q5PBE0_ANAMM]	0	5	+∞
Q2GKH4	Uncharacterized protein OS=Anaplasma phagocytophilum (strain HZ) GN=APH_0532 PE=4 SV=1 - [Q2GKH4_ANAPZ]	0	5	+∞
S6GBB4	Pyruvate phosphate dikinase OS=Anaplasma phagocytophilum str. CRT38 GN=CRT38_00805 PE=4 SV=1 - [S6GBB4_ANAPH]	10	4	0.4
Q2GK20	Arginine--tRNA ligase OS=Anaplasma phagocytophilum (strain HZ) GN=argS PE=3 SV=1 - [SYR_ANAPZ]	10	4	0.4
D1AU71	Replicative DNA helicase OS=Anaplasma centrale (strain Israel) GN=dnaB PE=4 SV=1 - [D1AU71_ANACI]	6	4	0.666667
S6GAX5	YjeF family protein OS=Anaplasma phagocytophilum str. CRT38 GN=CRT38_02632 PE=3 SV=1 - [S6GAX5_ANAPH]	6	4	0.666667
Q5PB92	Putative uncharacterized protein OS=Anaplasma marginale (strain St. Maries) GN=AM368 PE=4 SV=1 - [Q5PB92_ANAMM]	5	4	0.8
Q5PB80	Putative uncharacterized protein OS=Anaplasma marginale (strain St. Maries) GN=AM387 PE=4 SV=1 - [Q5PB80_ANAMM]	5	4	0.8
D2KND3	AnkA OS=Anaplasma phagocytophilum GN=ankA PE=4 SV=1 - [D2KND3_ANAPH]	5	4	0.8
Q93NY6	Putative peptidyl-prolyl cis-trans isomerase D (Fragment) OS=Anaplasma phagocytophilum PE=4 SV=1 - [Q93NY6_ANAPH]	5	4	0.8
D2KND5	AnkA OS=Anaplasma phagocytophilum GN=ankA PE=4 SV=1 - [D2KND5_ANAPH]	5	4	0.8
Q5PAZ5	Proline--tRNA ligase OS=Anaplasma marginale (strain St. Maries) GN=proS PE=3 SV=1 - [SYP_ANAMM]	5	4	0.8
S6GA49	Methionine aminopeptidase OS=Anaplasma phagocytophilum str. HGE1 GN=map PE=3 SV=1 - [S6GA49_ANAPH]	5	4	0.8
Q2GJJ1	UvrABC system protein C OS=Anaplasma phagocytophilum (strain HZ) GN=uvrC PE=3 SV=1 - [UVRC_ANAPZ]	4	4	1
D1ATD5	Glycine--tRNA ligase beta subunit OS=Anaplasma centrale (strain Israel) GN=glyS PE=3 SV=1 - [D1ATD5_ANACI]	4	4	1
D1AUN1	Putative uncharacterized protein OS=Anaplasma centrale (strain Israel) GN=ACIS_00687 PE=4 SV=1 - [D1AUN1_ANACI]	4	4	1
B9KGT2	Protein HflC OS=Anaplasma marginale (strain Florida) GN=hflC PE=3 SV=1 - [B9KGT2_ANAMF]	4	4	1
D1ASV2	Putative lipoprotein OS=Anaplasma centrale (strain Israel) GN=ACIS_01081 PE=4 SV=1 - [D1ASV2_ANACI]	4	4	1
A5H8H7	Major surface protein 5 (Fragment) OS=Anaplasma phagocytophilum GN=msp5 PE=4 SV=1 - [A5H8H7_ANAPH]	4	4	1
S6G7D5	50S ribosomal protein L11 OS=Anaplasma phagocytophilum str. HGE1 GN=rplK PE=3 SV=1 - [S6G7D5_ANAPH]	4	4	1
C6G2T8	P44 major outer membrane protein (Fragment) OS=Anaplasma phagocytophilum PE=4 SV=1 - [C6G2T8_ANAPH]	4	4	1
Q5PBW9	Putative uncharacterized protein OS=Anaplasma marginale (strain St. Maries) GN=AM026 PE=3 SV=1 - [Q5PBW9_ANAMM]	4	4	1
J7FL23	60 kDa chaperonin (Fragment) OS=Anaplasma bovis GN=groEL PE=3 SV=1 - [J7FL23_9RICK]	4	4	1
Q2GKA3	PpiC/parvulin rotamase family protein OS=Anaplasma phagocytophilum (strain HZ) GN=APH_0608 PE=4 SV=1 - [Q2GKA3_ANAPZ]	3	4	1.33333
Q5PBB2	DNA processing protein, chain A OS=Anaplasma marginale (strain St. Maries) GN=smf PE=4 SV=1 - [Q5PBB2_ANAMM]	3	4	1.33333
H9U9D8	P44 major outer membrane protein (Fragment) OS=Anaplasma phagocytophilum PE=4 SV=1 - [H9U9D8_ANAPH]	3	4	1.33333
Q5P9P3	Putative uncharacterized protein OS=Anaplasma marginale (strain St. Maries) GN=AM1141 PE=4 SV=1 - [Q5P9P3_ANAMM]	3	4	1.33333
B9KHN8	DNA ligase OS=Anaplasma marginale (strain Florida) GN=ligA PE=3 SV=1 - [DNLJ_ANAMF]	3	4	1.33333
S6G8F6	Uncharacterized protein OS=Anaplasma phagocytophilum str. CRT38 GN=CRT38_04922 PE=4 SV=1 - [S6G8F6_ANAPH]	3	4	1.33333
T1SHA1	GroEL (Fragment) OS=Anaplasma sp. goat324/1 GN=groEL PE=4 SV=1 - [T1SHA1_9RICK]	3	4	1.33333
S7Z1E4	HGE-14 protein OS=Anaplasma phagocytophilum str. CRT38 GN=CRT38_01745 PE=4 SV=1 - [S7Z1E4_ANAPH]	3	4	1.33333
S6GAA8	Uncharacterized protein OS=Anaplasma phagocytophilum str. CRT38 GN=CRT38_01857 PE=4 SV=1 - [S6GAA8_ANAPH]	3	4	1.33333
U5XQ50	Phosphoesterase OS=Anaplasma marginale str. Gypsy Plains GN=U128_00905 PE=4 SV=1 - [U5XQ50_ANAMA]	3	4	1.33333
B9KH61	Uncharacterized protein OS=Anaplasma marginale (strain Florida) GN=AMF_944 PE=4 SV=1 - [B9KH61_ANAMF]	3	4	1.33333
Q2GJ36	Alanine--tRNA ligase OS=Anaplasma phagocytophilum (strain HZ) GN=alaS PE=3 SV=1 - [SYA_ANAPZ]	2	4	2
S6GBL7	Isoprenoid biosynthesis protein OS=Anaplasma phagocytophilum str. CRT38 GN=CRT38_00035 PE=4 SV=1 - [S6GBL7_ANAPH]	2	4	2
D1AUP9	GTPase Obg OS=Anaplasma centrale (strain Israel) GN=obgE PE=3 SV=1 - [D1AUP9_ANACI]	2	4	2
D1AU70	Putative uncharacterized protein OS=Anaplasma centrale (strain Israel) GN=ACIS_00476 PE=4 SV=1 - [D1AU70_ANACI]	2	4	2
S5PFM1	Uncharacterized protein OS=Anaplasma phagocytophilum str. HZ2 GN=YYU_00870 PE=4 SV=1 - [S5PFM1_ANAPH]	2	4	2
S6GBB1	Uncharacterized protein OS=Anaplasma phagocytophilum str. CRT38 GN=CRT38_04152 PE=4 SV=1 - [S6GBB1_ANAPH]	2	4	2
S6G6H3	Tyrosine recombinase XerC OS=Anaplasma phagocytophilum str. CRT38 GN=xerC PE=3 SV=1 - [S6G6H3_ANAPH]	2	4	2
U5XR06	Pseudouridylate synthase OS=Anaplasma marginale str. Gypsy Plains GN=U128_03205 PE=4 SV=1 - [U5XR06_ANAMA]	2	4	2
Q6Y7D4	P44 paralog (Fragment) OS=Anaplasma phagocytophilum PE=4 SV=1 - [Q6Y7D4_ANAPH]	2	4	2
Q83WJ6	60 kDa chaperonin OS=Anaplasma ovis GN=groL PE=3 SV=1 - [Q83WJ6_9RICK]	2	4	2
S6G7G1	P44-new outer membrane protein OS=Anaplasma phagocytophilum str. HGE1 GN=HGE1_05117 PE=4 SV=1 - [S6G7G1_ANAPH]	2	4	2
S6G8R2	1-acyl-sn-glycerol-3-phosphate acyltransferase family protein OS=Anaplasma phagocytophilum str. CRT38 GN=CRT38_06042 PE=4 SV=1 - [S6G8R2_ANAPH]	2	4	2
D1AUC6	30S ribosomal protein S2 OS=Anaplasma centrale (strain Israel) GN=rpsB PE=3 SV=1 - [D1AUC6_ANACI]	2	4	2
D1ATJ0	DNA polymerase OS=Anaplasma centrale (strain Israel) GN=polA PE=3 SV=1 - [D1ATJ0_ANACI]	2	4	2
D1AS61	Putative uncharacterized protein OS=Anaplasma centrale (strain Israel) GN=ACIS_00760 PE=4 SV=1 - [D1AS61_ANACI]	2	4	2
D1ATC8	Putative transporter OS=Anaplasma centrale (strain Israel) GN=ACIS_00102 PE=4 SV=1 - [D1ATC8_ANACI]	2	4	2
Q5PAN3	ATP synthase epsilon chain OS=Anaplasma marginale (strain St. Maries) GN=atpC PE=4 SV=1 - [Q5PAN3_ANAMM]	2	4	2
Q5PBB8	Histidine kinase sensor protein OS=Anaplasma marginale (strain St. Maries) GN=barA PE=4 SV=1 - [Q5PBB8_ANAMM]	2	4	2
Q5PBM5	Succinate dehydrogenase flavoprotein subunit OS=Anaplasma marginale (strain St. Maries) GN=sdhA PE=4 SV=1 - [Q5PBM5_ANAMM]	2	4	2
Q2GLL4	Ribonuclease H OS=Anaplasma phagocytophilum (strain HZ) GN=rnhA PE=3 SV=1 - [Q2GLL4_ANAPZ]	2	4	2
S6G7Y8	Uncharacterized protein OS=Anaplasma phagocytophilum str. CRT38 GN=CRT38_03107 PE=4 SV=1 - [S6G7Y8_ANAPH]	2	4	2
D1AT09	Riboflavin synthase subunit alpha OS=Anaplasma centrale (strain Israel) GN=ribE PE=4 SV=1 - [D1AT09_ANACI]	2	4	2
U5XTR6	Type IV secretion system protein VirD4 OS=Anaplasma marginale str. Gypsy Plains GN=U128_05140 PE=4 SV=1 - [U5XTR6_ANAMA]	2	4	2
Q5PBW7	ORF X OS=Anaplasma marginale (strain St. Maries) GN=orfX PE=4 SV=1 - [Q5PBW7_ANAMM]	2	4	2
Q2GKM7	Chromosomal replication initiator protein DnaA OS=Anaplasma phagocytophilum (strain HZ) GN=dnaA PE=3 SV=1 - [Q2GKM7_ANAPZ]	2	4	2
Q2GJW1	Phage uncharacterized protein OS=Anaplasma phagocytophilum (strain HZ) GN=APH_0761 PE=4 SV=1 - [Q2GJW1_ANAPZ]	2	4	2
Q2V9H9	OMP14 (Fragment) OS=Anaplasma marginale (strain Florida) PE=4 SV=1 - [Q2V9H9_ANAMF]	2	4	2
S6G4W5	Protein HflC OS=Anaplasma phagocytophilum str. HGE1 GN=HGE1_04957 PE=3 SV=1 - [S6G4W5_ANAPH]	2	4	2
D1ASN6	Putative uncharacterized protein OS=Anaplasma centrale (strain Israel) GN=ACIS_01000 PE=4 SV=1 - [D1ASN6_ANACI]	2	4	2
D1AUM0	Putative uncharacterized protein OS=Anaplasma centrale (strain Israel) GN=ACIS_00674 PE=4 SV=1 - [D1AUM0_ANACI]	2	4	2
U5XQT0	2-octaprenyl-3-methyl-6-methoxy-1,4-benzoquinol hydroxylase OS=Anaplasma marginale str. Gypsy Plains GN=U128_05040 PE=4 SV=1 - [U5XQT0_ANAMA]	2	4	2
B9KHY0	3-phosphoshikimate 1-carboxyvinyltransferase (AroA) OS=Anaplasma marginale (strain Florida) GN=aroA PE=4 SV=1 - [B9KHY0_ANAMF]	2	4	2
S5PUA4	Branched-chain alpha-keto acid dehydrogenase subunit E2 OS=Anaplasma phagocytophilum str. HZ2 GN=YYU_05810 PE=3 SV=1 - [S5PUA4_ANAPH]	2	4	2
Q2GK24	Enolase OS=Anaplasma phagocytophilum (strain HZ) GN=eno PE=3 SV=1 - [ENO_ANAPZ]	1	4	4
B9KH59	UvrABC system protein B OS=Anaplasma marginale (strain Florida) GN=uvrB PE=3 SV=1 - [UVRB_ANAMF]	1	4	4
C8YMC1	P44 major outer membrane protein (Fragment) OS=Anaplasma phagocytophilum PE=4 SV=1 - [C8YMC1_ANAPH]	1	4	4
S6G5C2	Fructose-1,6-bisphosphatase OS=Anaplasma phagocytophilum str. HGE1 GN=glpX PE=3 SV=1 - [S6G5C2_ANAPH]	1	4	4
S6G9X5	DNA polymerase III subunit alpha OS=Anaplasma phagocytophilum str. HGE1 GN=HGE1_04292 PE=4 SV=1 - [S6G9X5_ANAPH]	1	4	4
S6G7W6	tRNA N6-adenosine threonylcarbamoyltransferase OS=Anaplasma phagocytophilum str. CRT38 GN=tsaD PE=3 SV=1 - [S6G7W6_ANAPH]	1	4	4
S6GBK6	MSP2 family outer membrane protein OS=Anaplasma phagocytophilum str. CRT38 GN=CRT38_05972 PE=4 SV=1 - [S6GBK6_ANAPH]	1	4	4
D1AUC0	GTPase Der OS=Anaplasma centrale (strain Israel) GN=der PE=3 SV=1 - [D1AUC0_ANACI]	1	4	4
D1ATK6	GMP synthase [glutamine-hydrolyzing] OS=Anaplasma centrale (strain Israel) GN=guaA PE=3 SV=1 - [D1ATK6_ANACI]	1	4	4
D1ASQ9	Ribonuclease HII OS=Anaplasma centrale (strain Israel) GN=rnhB PE=3 SV=1 - [D1ASQ9_ANACI]	1	4	4
D1AT10	Putative dioxygenase OS=Anaplasma centrale (strain Israel) GN=ACIS_01152 PE=4 SV=1 - [D1AT10_ANACI]	1	4	4
D1ASW0	Putative uncharacterized protein OS=Anaplasma centrale (strain Israel) GN=ACIS_01093 PE=4 SV=1 - [D1ASW0_ANACI]	1	4	4
S5PGR9	Uncharacterized protein OS=Anaplasma phagocytophilum str. HZ2 GN=YYU_05205 PE=4 SV=1 - [S5PGR9_ANAPH]	1	4	4
S5PA58	Hemolysin D OS=Anaplasma phagocytophilum str. HZ2 GN=YYU_04795 PE=4 SV=1 - [S5PA58_ANAPH]	1	4	4
S5PA95	Aconitate hydratase OS=Anaplasma phagocytophilum str. HZ2 GN=acnA PE=4 SV=1 - [S5PA95_ANAPH]	1	4	4
U5XSR9	Uncharacterized protein OS=Anaplasma marginale str. Gypsy Plains GN=U128_01650 PE=4 SV=1 - [U5XSR9_ANAMA]	1	4	4
U5XU18	Uncharacterized protein OS=Anaplasma marginale str. Gypsy Plains GN=U128_04605 PE=4 SV=1 - [U5XU18_ANAMA]	1	4	4
Q5PAG0	Putative uncharacterized protein OS=Anaplasma marginale (strain St. Maries) GN=AM788 PE=4 SV=1 - [Q5PAG0_ANAMM]	1	4	4
Q2GLH6	30S ribosomal protein S6 OS=Anaplasma phagocytophilum (strain HZ) GN=rpsF PE=3 SV=1 - [RS6_ANAPZ]	1	4	4
F8QQF9	P44 outer membrane protein OS=Anaplasma platys PE=4 SV=1 - [F8QQF9_9RICK]	1	4	4
V5L1E3	Major surface protein 2 (Fragment) OS=Anaplasma phagocytophilum GN=msp2 PE=4 SV=1 - [V5L1E3_ANAPH]	1	4	4
Q6Y7E9	P44 paralog (Fragment) OS=Anaplasma phagocytophilum PE=4 SV=1 - [Q6Y7E9_ANAPH]	1	4	4
Q93FW8	Citrate synthase OS=Anaplasma phagocytophilum GN=gltA PE=3 SV=1 - [Q93FW8_ANAPH]	1	4	4
L7VFF3	Elongation factor Tu (Fragment) OS=Anaplasma marginale PE=3 SV=1 - [L7VFF3_ANAMA]	1	4	4
S6GB05	P44-new outer membrane protein (Fragment) OS=Anaplasma phagocytophilum str. CRT38 GN=CRT38_05417 PE=4 SV=1 - [S6GB05_ANAPH]	1	4	4
S6G7T1	Putative malonyl-CoA decarboxylase OS=Anaplasma phagocytophilum str. CRT38 GN=CRT38_02132 PE=4 SV=1 - [S6G7T1_ANAPH]	1	4	4
S6GAL0	Uncharacterized protein OS=Anaplasma phagocytophilum str. CRT38 GN=CRT38_03502 PE=4 SV=1 - [S6GAL0_ANAPH]	1	4	4
D1AUG0	4-hydroxy-3-methylbut-2-en-1-yl diphosphate synthase OS=Anaplasma centrale (strain Israel) GN=ispG PE=3 SV=1 - [D1AUG0_ANACI]	1	4	4
D1AT11	Putative peptidase OS=Anaplasma centrale (strain Israel) GN=ACIS_01153 PE=4 SV=1 - [D1AT11_ANACI]	1	4	4
S5PTQ0	PmbA protein OS=Anaplasma phagocytophilum str. HZ2 GN=YYU_03335 PE=4 SV=1 - [S5PTQ0_ANAPH]	1	4	4
S5Q1M0	Cytidylate kinase OS=Anaplasma phagocytophilum str. JM GN=cmk PE=3 SV=1 - [S5Q1M0_ANAPH]	1	4	4
U5XPQ9	Uncharacterized protein OS=Anaplasma marginale str. Gypsy Plains GN=U128_00015 PE=4 SV=1 - [U5XPQ9_ANAMA]	1	4	4
U5XPW4	NADH dehydrogenase OS=Anaplasma marginale str. Gypsy Plains GN=U128_02900 PE=4 SV=1 - [U5XPW4_ANAMA]	1	4	4
Q5PBR9	Putative uncharacterized protein OS=Anaplasma marginale (strain St. Maries) GN=AM113 PE=4 SV=1 - [Q5PBR9_ANAMM]	1	4	4
B9KH15	Putative DNA polymerase III delta subunit (HolA) OS=Anaplasma marginale (strain Florida) GN=holA PE=4 SV=1 - [B9KH15_ANAMF]	1	4	4
B9KIU7	Serine--tRNA ligase OS=Anaplasma marginale (strain Florida) GN=serS PE=3 SV=1 - [B9KIU7_ANAMF]	1	4	4
B9KIV4	Formamidopyrimidine-DNA glycosylase (Fpg) OS=Anaplasma marginale (strain Florida) GN=fpg PE=3 SV=1 - [B9KIV4_ANAMF]	1	4	4
Q2GJF0	Ankyrin repeat protein OS=Anaplasma phagocytophilum (strain HZ) GN=APH_0928 PE=4 SV=1 - [Q2GJF0_ANAPZ]	1	4	4
R4X4L4	p44 outer surface protein (Fragment) OS=Anaplasma phagocytophilum PE=4 SV=1 - [R4X4L4_ANAPH]	1	4	4
C8YM94	P44 major outer membrane protein (Fragment) OS=Anaplasma phagocytophilum PE=4 SV=1 - [C8YM94_ANAPH]	1	4	4
K9P2F5	Type IV secretion system protein OS=Anaplasma phagocytophilum GN=virB2-4 PE=4 SV=1 - [K9P2F5_ANAPH]	1	4	4
S6G487	Triosephosphate isomerase OS=Anaplasma phagocytophilum str. HGE1 GN=tpiA PE=3 SV=1 - [S6G487_ANAPH]	1	4	4
D1AS67	Major surface protein 1a-like protein 4 OS=Anaplasma centrale (strain Israel) GN=mlp4 PE=4 SV=1 - [D1AS67_ANACI]	1	4	4
S5PFF5	3-polyprenyl-4-hydroxybenzoate decarboxylase OS=Anaplasma phagocytophilum str. HZ2 GN=YYU_06295 PE=4 SV=1 - [S5PFF5_ANAPH]	1	4	4
S5PAR2	Uncharacterized protein OS=Anaplasma phagocytophilum str. HZ2 GN=YYU_00670 PE=4 SV=1 - [S5PAR2_ANAPH]	1	4	4
Q5PA48	Ferrochelatase OS=Anaplasma marginale (strain St. Maries) GN=hemH PE=3 SV=1 - [Q5PA48_ANAMM]	1	4	4
Q5PBU5	Iron binding protein FbpA OS=Anaplasma marginale (strain St. Maries) GN=fpbA PE=4 SV=1 - [Q5PBU5_ANAMM]	1	4	4
B9KJ33	4-hydroxy-tetrahydrodipicolinate reductase OS=Anaplasma marginale (strain Florida) GN=dapB PE=3 SV=1 - [B9KJ33_ANAMF]	1	4	4
B9KIJ5	50S ribosomal protein L21 OS=Anaplasma marginale (strain Florida) GN=rplU PE=3 SV=1 - [B9KIJ5_ANAMF]	1	4	4
B9KIH8	Uncharacterized protein OS=Anaplasma marginale (strain Florida) GN=AMF_429 PE=4 SV=1 - [B9KIH8_ANAMF]	1	4	4
U5XS39	Dienelactone hydrolase OS=Anaplasma marginale str. Dawn GN=U370_02145 PE=4 SV=1 - [U5XS39_ANAMA]	1	4	4
Q5PAI9	1-deoxy-D-xylulose 5-phosphate reductoisomerase OS=Anaplasma marginale (strain St. Maries) GN=dxr PE=3 SV=1 - [DXR_ANAMM]	0	4	+∞
Q2GJG8	tRNA-specific 2-thiouridylase MnmA OS=Anaplasma phagocytophilum (strain HZ) GN=mnmA PE=3 SV=1 - [MNMA_ANAPZ]	0	4	+∞
S6G9C1	Uncharacterized protein OS=Anaplasma phagocytophilum str. HGE1 GN=HGE1_03182 PE=4 SV=1 - [S6G9C1_ANAPH]	0	4	+∞
S6G6P7	Ribonuclease E OS=Anaplasma phagocytophilum str. CRT38 GN=CRT38_01540 PE=4 SV=1 - [S6G6P7_ANAPH]	0	4	+∞
S6GB11	Octaprenyl-diphosphate synthase OS=Anaplasma phagocytophilum str. CRT38 GN=CRT38_05497 PE=3 SV=1 - [S6GB11_ANAPH]	0	4	+∞
Q2V9L0	OMP9 (Fragment) OS=Anaplasma marginale (strain St. Maries) PE=4 SV=1 - [Q2V9L0_ANAMM]	0	4	+∞
D1AU13	Putative exodeoxyribonuclease V OS=Anaplasma centrale (strain Israel) GN=recB PE=4 SV=1 - [D1AU13_ANACI]	0	4	+∞
D1ATM2	Outer membrane protein 5 OS=Anaplasma centrale (strain Israel) GN=omp5 PE=4 SV=1 - [D1ATM2_ANACI]	0	4	+∞
D1AT21	Inosine-5'-monophosphate dehydrogenase OS=Anaplasma centrale (strain Israel) GN=guaB PE=3 SV=1 - [D1AT21_ANACI]	0	4	+∞
D1AUH0	Type IV secretion system protein VirB2 OS=Anaplasma centrale (strain Israel) GN=virB2 PE=4 SV=1 - [D1AUH0_ANACI]	0	4	+∞
U5XQC1	50S ribosomal protein L16 OS=Anaplasma marginale str. Gypsy Plains GN=rplP PE=3 SV=1 - [U5XQC1_ANAMA]	0	4	+∞
Q5PBT7	ORF X OS=Anaplasma marginale (strain St. Maries) GN=orfX PE=4 SV=1 - [Q5PBT7_ANAMM]	0	4	+∞
Q5PB64	4-hydroxy-tetrahydrodipicolinate synthase OS=Anaplasma marginale (strain St. Maries) GN=dapA PE=3 SV=1 - [DAPA_ANAMM]	0	4	+∞
Q2GL48	50S ribosomal protein L24 OS=Anaplasma phagocytophilum (strain HZ) GN=rplX PE=3 SV=1 - [RL24_ANAPZ]	0	4	+∞
B9KJ67	50S ribosomal protein L2 OS=Anaplasma marginale (strain Florida) GN=rplB PE=3 SV=1 - [RL2_ANAMF]	0	4	+∞
C0IW50	Major surface protein 2 (Fragment) OS=Anaplasma marginale GN=msp2 PE=4 SV=1 - [C0IW50_ANAMA]	0	4	+∞
S6G784	Cysteine desulfurase OS=Anaplasma phagocytophilum str. HGE1 GN=iscS PE=3 SV=1 - [S6G784_ANAPH]	0	4	+∞
S6G752	Transcription elongation factor NusA OS=Anaplasma phagocytophilum str. HGE1 GN=nusA PE=3 SV=1 - [S6G752_ANAPH]	0	4	+∞
D1ASJ2	Putative uncharacterized protein OS=Anaplasma centrale (strain Israel) GN=ACIS_00938 PE=4 SV=1 - [D1ASJ2_ANACI]	0	4	+∞
D1ATC2	Ketol-acid reductoisomerase OS=Anaplasma centrale (strain Israel) GN=ilvC PE=4 SV=1 - [D1ATC2_ANACI]	0	4	+∞
S5PHA6	Uncharacterized protein OS=Anaplasma phagocytophilum str. HZ2 GN=YYU_01095 PE=4 SV=1 - [S5PHA6_ANAPH]	0	4	+∞
S5PU70	Protein translocase subunit SecA OS=Anaplasma phagocytophilum str. HZ2 GN=secA PE=3 SV=1 - [S5PU70_ANAPH]	0	4	+∞
U5XSS4	Uncharacterized protein OS=Anaplasma marginale str. Gypsy Plains GN=U128_03010 PE=4 SV=1 - [U5XSS4_ANAMA]	0	4	+∞
Q5PB18	Putative uncharacterized protein OS=Anaplasma marginale (strain St. Maries) GN=AM475 PE=4 SV=1 - [Q5PB18_ANAMM]	0	4	+∞
B9KHT0	Uncharacterized protein OS=Anaplasma marginale (strain Florida) GN=AMF_159 PE=4 SV=1 - [B9KHT0_ANAMF]	0	4	+∞
Q2GLD0	Glycerol-3-phosphate dehydrogenase [NAD(P)+] OS=Anaplasma phagocytophilum (strain HZ) GN=gpsA PE=3 SV=1 - [GPDA_ANAPZ]	0	4	+∞
Q2GL53	30S ribosomal protein S3 OS=Anaplasma phagocytophilum (strain HZ) GN=rpsC PE=3 SV=1 - [RS3_ANAPZ]	0	4	+∞
U5XTQ4	Glycerol-3-phosphate acyltransferase OS=Anaplasma marginale str. Gypsy Plains GN=plsY PE=3 SV=1 - [U5XTQ4_ANAMA]	0	4	+∞
B9KH14	Lipoprotein-releasing system transmembrane protein (LolE) OS=Anaplasma marginale (strain Florida) GN=lolE PE=4 SV=1 - [B9KH14_ANAMF]	0	4	+∞
B9KJ01	Uncharacterized protein OS=Anaplasma marginale (strain Florida) GN=AMF_622 PE=4 SV=1 - [B9KJ01_ANAMF]	0	4	+∞
Q2GIQ4	PolyA polymerase/tRNA nucleotidyltransferase family protein OS=Anaplasma phagocytophilum (strain HZ) GN=APH_1216 PE=3 SV=1 - [Q2GIQ4_ANAPZ]	0	4	+∞
D1ATR5	Pantothenate synthetase OS=Anaplasma centrale (strain Israel) GN=panC PE=3 SV=1 - [D1ATR5_ANACI]	12	3	0.25
D1ATV2	Outer membrane protein TolC OS=Anaplasma centrale (strain Israel) GN=tolC PE=4 SV=1 - [D1ATV2_ANACI]	7	3	0.428571
Q5PAS0	Putative uncharacterized protein OS=Anaplasma marginale (strain St. Maries) GN=AM613 PE=4 SV=1 - [Q5PAS0_ANAMM]	7	3	0.428571
D2KNE9	AnkA OS=Anaplasma phagocytophilum GN=ankA PE=4 SV=1 - [D2KNE9_ANAPH]	6	3	0.5
S6G6A1	Valine--tRNA ligase OS=Anaplasma phagocytophilum str. CRT38 GN=valS PE=3 SV=1 - [S6G6A1_ANAPH]	6	3	0.5
B9KI10	DNA mismatch repair protein MutL OS=Anaplasma marginale (strain Florida) GN=mutL PE=3 SV=1 - [B9KI10_ANAMF]	6	3	0.5
S6GB71	Uncharacterized protein OS=Anaplasma phagocytophilum str. CRT38 GN=CRT38_03852 PE=4 SV=1 - [S6GB71_ANAPH]	6	3	0.5
T1SHI8	GroEL (Fragment) OS=Anaplasma marginale GN=groEL PE=4 SV=1 - [T1SHI8_ANAMA]	6	3	0.5
D1AUM4	Putative uncharacterized protein OS=Anaplasma centrale (strain Israel) GN=ACIS_00678 PE=4 SV=1 - [D1AUM4_ANACI]	5	3	0.6
Q2GKT8	Glutamate--tRNA ligase 2 OS=Anaplasma phagocytophilum (strain HZ) GN=gltX2 PE=3 SV=1 - [SYE2_ANAPZ]	5	3	0.6
D1ASE2	Putative uncharacterized protein OS=Anaplasma centrale (strain Israel) GN=ACIS_00868 PE=4 SV=1 - [D1ASE2_ANACI]	5	3	0.6
Q2GIF6	Uncharacterized protein OS=Anaplasma phagocytophilum (strain HZ) GN=APH_1340 PE=4 SV=1 - [Q2GIF6_ANAPZ]	5	3	0.6
U5XT92	Methylmalonyl-CoA carboxyltransferase OS=Anaplasma marginale str. Gypsy Plains GN=U128_02960 PE=4 SV=1 - [U5XT92_ANAMA]	5	3	0.6
S6G8A9	8-amino-7-oxononanoate synthase OS=Anaplasma phagocytophilum str. CRT38 GN=CRT38_04227 PE=3 SV=1 - [S6G8A9_ANAPH]	4	3	0.75
S6G4X4	Single-stranded-DNA-specific exonuclease RecJ OS=Anaplasma phagocytophilum str. HGE1 GN=HGE1_05062 PE=4 SV=1 - [S6G4X4_ANAPH]	4	3	0.75
Q2GK91	Ribosomal RNA small subunit methyltransferase A OS=Anaplasma phagocytophilum (strain HZ) GN=rsmA PE=3 SV=1 - [RSMA_ANAPZ]	4	3	0.75
S6G940	Phosphate acyltransferase OS=Anaplasma phagocytophilum str. CRT38 GN=plsX PE=3 SV=1 - [S6G940_ANAPH]	4	3	0.75
S6GAL2	Uncharacterized protein OS=Anaplasma phagocytophilum str. CRT38 GN=CRT38_03537 PE=4 SV=1 - [S6GAL2_ANAPH]	4	3	0.75
B9KI66	Penicillin-binding protein (PbpA2) OS=Anaplasma marginale (strain Florida) GN=pbpA2 PE=4 SV=1 - [B9KI66_ANAMF]	4	3	0.75
S5PEU2	Uncharacterized protein OS=Anaplasma phagocytophilum str. JM GN=WSQ_02635 PE=4 SV=1 - [S5PEU2_ANAPH]	4	3	0.75
B9KHC7	50S ribosomal protein L25 OS=Anaplasma marginale (strain Florida) GN=rplY PE=3 SV=1 - [RL25_ANAMF]	4	3	0.75
D1AUK2	Cysteine desulfurase OS=Anaplasma centrale (strain Israel) GN=iscS PE=3 SV=1 - [D1AUK2_ANACI]	4	3	0.75
D1AU17	Putative ATPase OS=Anaplasma centrale (strain Israel) GN=ACIS_00417 PE=4 SV=1 - [D1AU17_ANACI]	4	3	0.75
S6G4G7	Proline--tRNA ligase OS=Anaplasma phagocytophilum str. HGE1 GN=HGE1_02862 PE=3 SV=1 - [S6G4G7_ANAPH]	4	3	0.75
D1ASD3	DNA-directed RNA polymerase omega subunit OS=Anaplasma centrale (strain Israel) GN=rpoZ PE=4 SV=1 - [D1ASD3_ANACI]	4	3	0.75
S6G7K0	P44-new outer membrane protein OS=Anaplasma phagocytophilum str. HGE1 GN=HGE1_06167 PE=4 SV=1 - [S6G7K0_ANAPH]	4	3	0.75
S6G5G5	Replicative DNA helicase OS=Anaplasma phagocytophilum str. HGE1 GN=HGE1_01445 PE=4 SV=1 - [S6G5G5_ANAPH]	3	3	1
S6G5F7	Leucine--tRNA ligase OS=Anaplasma phagocytophilum str. CRT38 GN=leuS PE=3 SV=1 - [S6G5F7_ANAPH]	3	3	1
D1ATG5	Putative uncharacterized protein OS=Anaplasma centrale (strain Israel) GN=ACIS_00150 PE=4 SV=1 - [D1ATG5_ANACI]	3	3	1
S5PY57	Uncharacterized protein OS=Anaplasma phagocytophilum str. JM GN=WSQ_01885 PE=4 SV=1 - [S5PY57_ANAPH]	3	3	1
S6GAI9	Serine hydroxymethyltransferase OS=Anaplasma phagocytophilum str. HGE1 GN=glyA PE=3 SV=1 - [S6GAI9_ANAPH]	3	3	1
D1AS63	Putative uncharacterized protein OS=Anaplasma centrale (strain Israel) GN=ACIS_00762 PE=4 SV=1 - [D1AS63_ANACI]	3	3	1
S6G6D7	Nitrogen regulation protein OS=Anaplasma phagocytophilum str. CRT38 GN=CRT38_00615 PE=4 SV=1 - [S6G6D7_ANAPH]	3	3	1
D1ASS4	Putative ribonuclease OS=Anaplasma centrale (strain Israel) GN=ACIS_01048 PE=4 SV=1 - [D1ASS4_ANACI]	3	3	1
A0EWB2	Major surface protein 2 OS=Anaplasma phagocytophilum PE=4 SV=1 - [A0EWB2_ANAPH]	3	3	1
D1AS99	tRNA-dihydrouridine synthase OS=Anaplasma centrale (strain Israel) GN=ACIS_00813 PE=3 SV=1 - [D1AS99_ANACI]	3	3	1
Q5P9R2	Potassium uptake protein OS=Anaplasma marginale (strain St. Maries) GN=trkH PE=4 SV=1 - [Q5P9R2_ANAMM]	3	3	1
B9KIF4	Uncharacterized protein OS=Anaplasma marginale (strain Florida) GN=AMF_403 PE=4 SV=1 - [B9KIF4_ANAMF]	3	3	1
R4X4J2	p44 outer surface protein (Fragment) OS=Anaplasma phagocytophilum PE=4 SV=1 - [R4X4J2_ANAPH]	3	3	1
S6G8E7	ATP-binding Mrp/Nbp35 family protein OS=Anaplasma phagocytophilum str. CRT38 GN=CRT38_04832 PE=4 SV=1 - [S6G8E7_ANAPH]	3	3	1
S5PCW0	Phosphoribosylformylglycinamidine synthase 2 OS=Anaplasma phagocytophilum str. JM GN=purL PE=3 SV=1 - [S5PCW0_ANAPH]	3	3	1
Q5PBC9	ATP-dependent Clp protease ATP-binding subunit ClpX OS=Anaplasma marginale (strain St. Maries) GN=clpX PE=3 SV=1 - [CLPX_ANAMM]	2	3	1.5
Q2GII5	50S ribosomal protein L25 OS=Anaplasma phagocytophilum (strain HZ) GN=rplY PE=3 SV=1 - [RL25_ANAPZ]	2	3	1.5
V5L1U3	Major surface protein 2 (Fragment) OS=Anaplasma phagocytophilum GN=msp2 PE=4 SV=1 - [V5L1U3_ANAPH]	2	3	1.5
A0EW33	Major surface protein 2 variable region (Fragment) OS=Anaplasma phagocytophilum PE=4 SV=1 - [A0EW33_ANAPH]	2	3	1.5
R4X1P8	p44 outer surface protein (Fragment) OS=Anaplasma phagocytophilum PE=4 SV=1 - [R4X1P8_ANAPH]	2	3	1.5
S6G445	GTPase Der OS=Anaplasma phagocytophilum str. HGE1 GN=der PE=3 SV=1 - [S6G445_ANAPH]	2	3	1.5
S6GAY8	Orotate phosphoribosyltransferase OS=Anaplasma phagocytophilum str. CRT38 GN=pyrE PE=3 SV=1 - [S6GAY8_ANAPH]	2	3	1.5
D1AUN4	DNA polymerase III, epsilon subunit OS=Anaplasma centrale (strain Israel) GN=dnaQ PE=4 SV=1 - [D1AUN4_ANACI]	2	3	1.5
D1ASP6	UDP-N-acetylmuramoyl-L-alanyl-D-glutamate--2,6-diaminopimelate ligase OS=Anaplasma centrale (strain Israel) GN=murE PE=3 SV=1 - [D1ASP6_ANACI]	2	3	1.5
D1AS82	Putative peptidyl-prolyl cis-trans isomerase OS=Anaplasma centrale (strain Israel) GN=ACIS_00790 PE=4 SV=1 - [D1AS82_ANACI]	2	3	1.5
U5XPC1	Trigger factor OS=Anaplasma marginale str. Gypsy Plains GN=tig PE=3 SV=1 - [U5XPC1_ANAMA]	2	3	1.5
U5XTS5	Uncharacterized protein OS=Anaplasma marginale str. Gypsy Plains GN=U128_05210 PE=4 SV=1 - [U5XTS5_ANAMA]	2	3	1.5
Q2GKL7	Uncharacterized protein OS=Anaplasma phagocytophilum (strain HZ) GN=APH_0485 PE=4 SV=1 - [Q2GKL7_ANAPZ]	2	3	1.5
Q2GIJ4	Uncharacterized protein OS=Anaplasma phagocytophilum (strain HZ) GN=APH_1293 PE=4 SV=1 - [Q2GIJ4_ANAPZ]	2	3	1.5
R4X1P0	p44 outer surface protein (Fragment) OS=Anaplasma phagocytophilum PE=4 SV=1 - [R4X1P0_ANAPH]	2	3	1.5
B7U9F5	60 kDa chaperonin (Fragment) OS=Anaplasma ovis GN=groEL PE=3 SV=1 - [B7U9F5_9RICK]	2	3	1.5
S6G639	50S ribosomal protein L10 OS=Anaplasma phagocytophilum str. CRT38 GN=rplJ PE=3 SV=1 - [S6G639_ANAPH]	2	3	1.5
S5PTU1	MFS transporter OS=Anaplasma phagocytophilum str. HZ2 GN=sucA PE=4 SV=1 - [S5PTU1_ANAPH]	2	3	1.5
Q5PAK7	NADH-quinone oxidoreductase subunit I OS=Anaplasma marginale (strain St. Maries) GN=nuoI PE=3 SV=1 - [NUOI_ANAMM]	2	3	1.5
Q2GL54	50S ribosomal protein L22 OS=Anaplasma phagocytophilum (strain HZ) GN=rplV PE=3 SV=1 - [RL22_ANAPZ]	2	3	1.5
V5L1Y1	Heat shock protein (Fragment) OS=Anaplasma phagocytophilum GN=groEL PE=4 SV=1 - [V5L1Y1_ANAPH]	2	3	1.5
S6G4R0	N5-glutamine S-adenosyl-L-methionine-dependent methyltransferase OS=Anaplasma phagocytophilum str. HGE1 GN=HGE1_05222 PE=4 SV=1 - [S6G4R0_ANAPH]	2	3	1.5
S6G457	HGE-14 protein OS=Anaplasma phagocytophilum str. HGE1 GN=HGE1_02107 PE=4 SV=1 - [S6G457_ANAPH]	2	3	1.5
S6GBE3	Fumarate hydratase class II OS=Anaplasma phagocytophilum str. CRT38 GN=fumC PE=3 SV=1 - [S6GBE3_ANAPH]	2	3	1.5
S6G6H5	Uncharacterized protein OS=Anaplasma phagocytophilum str. CRT38 GN=CRT38_00200 PE=4 SV=1 - [S6G6H5_ANAPH]	2	3	1.5
D1AT47	Putative DNA gyrase control protein TldD OS=Anaplasma centrale (strain Israel) GN=tldD PE=4 SV=1 - [D1AT47_ANACI]	2	3	1.5
D1ATZ1	Putative uncharacterized protein OS=Anaplasma centrale (strain Israel) GN=ACIS_00381 PE=4 SV=1 - [D1ATZ1_ANACI]	2	3	1.5
D1ATP6	Putative uncharacterized protein OS=Anaplasma centrale (strain Israel) GN=ACIS_00254 PE=4 SV=1 - [D1ATP6_ANACI]	2	3	1.5
S5PI32	Uncharacterized protein OS=Anaplasma phagocytophilum str. HZ2 GN=YYU_03920 PE=4 SV=1 - [S5PI32_ANAPH]	2	3	1.5
B9KIX7	2,3-bisphosphoglycerate-independent phosphoglycerate mutase OS=Anaplasma marginale (strain Florida) GN=yibO PE=3 SV=1 - [B9KIX7_ANAMF]	2	3	1.5
B9KHM4	Major surface protein 1B OS=Anaplasma marginale (strain Florida) GN=AMF_098 PE=4 SV=1 - [B9KHM4_ANAMF]	2	3	1.5
B9KHL1	Mpp OS=Anaplasma marginale (strain Florida) GN=mpp PE=3 SV=1 - [B9KHL1_ANAMF]	2	3	1.5
B9KIL3	Uncharacterized protein OS=Anaplasma marginale (strain Florida) GN=AMF_468 PE=4 SV=1 - [B9KIL3_ANAMF]	2	3	1.5
Q2GK43	Iron-sulfur cluster assembly accessory protein OS=Anaplasma phagocytophilum (strain HZ) GN=APH_0676 PE=4 SV=1 - [Q2GK43_ANAPZ]	2	3	1.5
Q2GJP2	Uncharacterized protein OS=Anaplasma phagocytophilum (strain HZ) GN=APH_0832 PE=4 SV=1 - [Q2GJP2_ANAPZ]	2	3	1.5
Q2ESS7	RecJ (Fragment) OS=Anaplasma centrale PE=4 SV=1 - [Q2ESS7_ANACE]	2	3	1.5
B5L7D4	Citrate synthase OS=Anaplasma platys GN=gltA PE=3 SV=1 - [B5L7D4_9RICK]	2	3	1.5
S6G8P6	Uncharacterized protein OS=Anaplasma phagocytophilum str. CRT38 GN=CRT38_05882 PE=4 SV=1 - [S6G8P6_ANAPH]	2	3	1.5
B9KH29	Phospho-N-acetylmuramoyl-pentapeptide-transferase OS=Anaplasma marginale (strain Florida) GN=mraY PE=3 SV=1 - [MRAY_ANAMF]	1	3	3
Q2GKF4	Cysteine--tRNA ligase OS=Anaplasma phagocytophilum (strain HZ) GN=cysS PE=3 SV=1 - [SYC_ANAPZ]	1	3	3
F8QPJ9	Outer membrane protein-1x OS=Anaplasma platys PE=4 SV=1 - [F8QPJ9_9RICK]	1	3	3
Q6Y7J5	P44 paralog (Fragment) OS=Anaplasma phagocytophilum PE=4 SV=1 - [Q6Y7J5_ANAPH]	1	3	3
A7X9J8	P44-44 (Fragment) OS=Anaplasma phagocytophilum PE=2 SV=1 - [A7X9J8_ANAPH]	1	3	3
A4PBZ7	p44 outer membrane protein (Fragment) OS=Anaplasma phagocytophilum PE=4 SV=2 - [A4PBZ7_ANAPH]	1	3	3
C6G2S5	P44 major outer membrane protein (Fragment) OS=Anaplasma phagocytophilum PE=4 SV=1 - [C6G2S5_ANAPH]	1	3	3
C6G2R6	P44 major outer membrane protein (Fragment) OS=Anaplasma phagocytophilum PE=4 SV=1 - [C6G2R6_ANAPH]	1	3	3
K9P2K6	Type IV secretion system protein OS=Anaplasma phagocytophilum GN=virB6-3 PE=4 SV=1 - [K9P2K6_ANAPH]	1	3	3
B7U9F6	60 kDa chaperonin (Fragment) OS=Anaplasma ovis GN=groEL PE=3 SV=1 - [B7U9F6_9RICK]	1	3	3
S6G5G1	4-hydroxybenzoate polyprenyltransferase OS=Anaplasma phagocytophilum str. HGE1 GN=ubiA PE=4 SV=1 - [S6G5G1_ANAPH]	1	3	3
S6GAN6	50S ribosomal protein L15 OS=Anaplasma phagocytophilum str. HGE1 GN=rplO PE=3 SV=1 - [S6GAN6_ANAPH]	1	3	3
S6G9A3	Phosphomethylpyrimidine synthase OS=Anaplasma phagocytophilum str. HGE1 GN=thiC PE=3 SV=1 - [S6G9A3_ANAPH]	1	3	3
S6G7Q3	ComEC/Rec2-related protein OS=Anaplasma phagocytophilum str. HGE1 GN=HGE1_01365 PE=4 SV=1 - [S6G7Q3_ANAPH]	1	3	3
S6G529	Succinate dehydrogenase flavoprotein subunit OS=Anaplasma phagocytophilum str. HGE1 GN=sdhA PE=4 SV=1 - [S6G529_ANAPH]	1	3	3
S6GBK0	Phosphoglycerate kinase OS=Anaplasma phagocytophilum str. CRT38 GN=pgk PE=3 SV=1 - [S6GBK0_ANAPH]	1	3	3
S6GAX9	Bifunctional 3-demethylubiquinone-9 3-methyltransferase/ 2-octaprenyl-6-hydroxy phenol methylase OS=Anaplasma phagocytophilum str. CRT38 GN=CRT38_02682 PE=3 SV=1 - [S6GAX9_ANAPH]	1	3	3
S6G8S4	Uncharacterized protein OS=Anaplasma phagocytophilum str. CRT38 GN=CRT38_00050 PE=4 SV=1 - [S6G8S4_ANAPH]	1	3	3
S6G5R2	Uncharacterized protein OS=Anaplasma phagocytophilum str. CRT38 GN=CRT38_02807 PE=4 SV=1 - [S6G5R2_ANAPH]	1	3	3
Q2V9Q9	OMP1 OS=Anaplasma marginale (strain St. Maries) PE=4 SV=1 - [Q2V9Q9_ANAMM]	1	3	3
Q2V9M1	OMP7 OS=Anaplasma marginale (strain Florida) GN=omp7 PE=4 SV=1 - [Q2V9M1_ANAMF]	1	3	3
D1ATD6	Glycyl-tRNA synthetase subunit alpha OS=Anaplasma centrale (strain Israel) GN=glyQ PE=3 SV=1 - [D1ATD6_ANACI]	1	3	3
D1ATZ3	Probable cytosol aminopeptidase OS=Anaplasma centrale (strain Israel) GN=pepA PE=3 SV=1 - [D1ATZ3_ANACI]	1	3	3
D1ATQ4	Soluble lytic murein transglycosylase OS=Anaplasma centrale (strain Israel) GN=slt PE=4 SV=1 - [D1ATQ4_ANACI]	1	3	3
D1ASS7	COQ9 domain containing protein OS=Anaplasma centrale (strain Israel) GN=ACIS_01051 PE=4 SV=1 - [D1ASS7_ANACI]	1	3	3
S5PAK7	DNA glycosylase OS=Anaplasma phagocytophilum str. HZ2 GN=YYU_06345 PE=4 SV=1 - [S5PAK7_ANAPH]	1	3	3
S5PGD1	Uncharacterized protein OS=Anaplasma phagocytophilum str. HZ2 GN=YYU_03765 PE=4 SV=1 - [S5PGD1_ANAPH]	1	3	3
S5PGQ5	Preprotein translocase subunit YajC OS=Anaplasma phagocytophilum str. HZ2 GN=YYU_05005 PE=4 SV=1 - [S5PGQ5_ANAPH]	1	3	3
U5XTE9	Outer membrane protein assembly factor BamA OS=Anaplasma marginale str. Gypsy Plains GN=bamA PE=3 SV=1 - [U5XTE9_ANAMA]	1	3	3
U5XT13	Uncharacterized protein OS=Anaplasma marginale str. Gypsy Plains GN=U128_02375 PE=4 SV=1 - [U5XT13_ANAMA]	1	3	3
Q5PBH7	Putative uncharacterized protein OS=Anaplasma marginale (strain St. Maries) GN=AM245 PE=4 SV=1 - [Q5PBH7_ANAMM]	1	3	3
Q5P9V2	HflK protein OS=Anaplasma marginale (strain St. Maries) GN=hflK PE=4 SV=1 - [Q5P9V2_ANAMM]	1	3	3
Q5PBR4	Putative uncharacterized protein OS=Anaplasma marginale (strain St. Maries) GN=AM119 PE=4 SV=1 - [Q5PBR4_ANAMM]	1	3	3
Q5PBJ8	Dihydrolipoyl dehydrogenase OS=Anaplasma marginale (strain St. Maries) GN=gor PE=3 SV=1 - [Q5PBJ8_ANAMM]	1	3	3
Q5PBW5	Putative uncharacterized protein OS=Anaplasma marginale (strain St. Maries) GN=AM034 PE=4 SV=1 - [Q5PBW5_ANAMM]	1	3	3
B9KJ45	Phenylalanine--tRNA ligase beta subunit OS=Anaplasma marginale (strain Florida) GN=pheT PE=3 SV=1 - [B9KJ45_ANAMF]	1	3	3
B9KH64	3-octaprenyl-4-hydroxybenzoate carboxy-lyase OS=Anaplasma marginale (strain Florida) GN=ubiD PE=4 SV=1 - [B9KH64_ANAMF]	1	3	3
B9KHB1	GTP cyclohydrolase II (RibA) OS=Anaplasma marginale (strain Florida) GN=ribA PE=4 SV=1 - [B9KHB1_ANAMF]	1	3	3
B9KIB8	tRNA-dihydrouridine synthase OS=Anaplasma marginale (strain Florida) GN=nifR3 PE=3 SV=1 - [B9KIB8_ANAMF]	1	3	3
Q2GJ73	Outer membrane protein, MSP2 family OS=Anaplasma phagocytophilum (strain HZ) GN=APH_1017 PE=4 SV=1 - [Q2GJ73_ANAPZ]	1	3	3
U5XT45	Uncharacterized protein OS=Anaplasma marginale str. Dawn GN=U370_05090 PE=4 SV=1 - [U5XT45_ANAMA]	1	3	3
Q2GJ76	Type III pantothenate kinase OS=Anaplasma phagocytophilum (strain HZ) GN=coaX PE=3 SV=1 - [COAX_ANAPZ]	1	3	3
Q9F965	Major surface protein 2 OS=Anaplasma marginale GN=msp2 PE=4 SV=1 - [Q9F965_ANAMA]	1	3	3
T1SGX8	GroEL (Fragment) OS=Anaplasma marginale GN=groEL PE=4 SV=1 - [T1SGX8_ANAMA]	1	3	3
S6G7F5	Protease DO family protein OS=Anaplasma phagocytophilum str. HGE1 GN=HGE1_04962 PE=4 SV=1 - [S6G7F5_ANAPH]	1	3	3
S6G9X8	Putative hemolysin OS=Anaplasma phagocytophilum str. HGE1 GN=HGE1_00095 PE=4 SV=1 - [S6G9X8_ANAPH]	1	3	3
S6G7Q7	Putative Holliday junction resolvase OS=Anaplasma phagocytophilum str. HGE1 GN=HGE1_01485 PE=3 SV=1 - [S6G7Q7_ANAPH]	1	3	3
S6G9G0	Propionyl-CoA carboxylase, beta subunit OS=Anaplasma phagocytophilum str. HGE1 GN=HGE1_01912 PE=4 SV=1 - [S6G9G0_ANAPH]	1	3	3
S6G4I0	Putative lipoprotein OS=Anaplasma phagocytophilum str. HGE1 GN=HGE1_04212 PE=4 SV=1 - [S6G4I0_ANAPH]	1	3	3
S6GAX6	Ribonuclease 3 OS=Anaplasma phagocytophilum str. CRT38 GN=rnc PE=3 SV=1 - [S6GAX6_ANAPH]	1	3	3
S6G7R7	2,3-bisphosphoglycerate-independent phosphoglycerate mutase OS=Anaplasma phagocytophilum str. CRT38 GN=gpmI PE=3 SV=1 - [S6G7R7_ANAPH]	1	3	3
S6G6C6	P44-new outer membrane protein (Fragment) OS=Anaplasma phagocytophilum str. CRT38 GN=CRT38_05767 PE=4 SV=1 - [S6G6C6_ANAPH]	1	3	3
S6G8N4	Uncharacterized protein OS=Anaplasma phagocytophilum str. CRT38 GN=CRT38_05742 PE=4 SV=1 - [S6G8N4_ANAPH]	1	3	3
S6GAW6	P44 outer membrane protein OS=Anaplasma phagocytophilum str. CRT38 GN=CRT38_04927 PE=4 SV=1 - [S6GAW6_ANAPH]	1	3	3
D1ASN9	Putative uncharacterized protein OS=Anaplasma centrale (strain Israel) GN=ACIS_01003 PE=4 SV=1 - [D1ASN9_ANACI]	1	3	3
D1AUC2	Dihydrolipoyl dehydrogenase OS=Anaplasma centrale (strain Israel) GN=lpdA PE=3 SV=1 - [D1AUC2_ANACI]	1	3	3
D1ATL1	Putative uncharacterized protein OS=Anaplasma centrale (strain Israel) GN=ACIS_00213 PE=4 SV=1 - [D1ATL1_ANACI]	1	3	3
S5PXR5	Glycine--tRNA ligase beta subunit OS=Anaplasma phagocytophilum str. HZ2 GN=glyS PE=3 SV=1 - [S5PXR5_ANAPH]	1	3	3
Q5P9H2	Protein translocase subunit SecD OS=Anaplasma marginale (strain St. Maries) GN=secD PE=3 SV=1 - [Q5P9H2_ANAMM]	1	3	3
Q5PAV2	3-demethylubiquinone-9 3-methyltransferase OS=Anaplasma marginale (strain St. Maries) GN=ubiG PE=3 SV=1 - [Q5PAV2_ANAMM]	1	3	3
Q5P9E8	Putative uncharacterized protein OS=Anaplasma marginale (strain St. Maries) GN=AM1285 PE=4 SV=1 - [Q5P9E8_ANAMM]	1	3	3
B9KHL4	Riboflavin synthase alpha chain (RibE) OS=Anaplasma marginale (strain Florida) GN=ribE PE=4 SV=1 - [B9KHL4_ANAMF]	1	3	3
B9KJ38	Appendage-associated protein-like protein (Alp2) OS=Anaplasma marginale (strain Florida) GN=alp2 PE=4 SV=1 - [B9KJ38_ANAMF]	1	3	3
Q2GJY9	NADH-quinone oxidoreductase subunit D OS=Anaplasma phagocytophilum (strain HZ) GN=nuoD PE=3 SV=1 - [NUOD_ANAPZ]	0	3	+∞
Q5PAA7	GTPase Obg 2 OS=Anaplasma marginale (strain St. Maries) GN=obg2 PE=3 SV=1 - [OBG2_ANAMM]	0	3	+∞
Q2GKK3	Aspartate carbamoyltransferase OS=Anaplasma phagocytophilum (strain HZ) GN=pyrB PE=3 SV=1 - [PYRB_ANAPZ]	0	3	+∞
B9KHM7	Histidine--tRNA ligase OS=Anaplasma marginale (strain Florida) GN=hisS PE=3 SV=1 - [SYH_ANAMF]	0	3	+∞
Q5PB42	Phosphomethylpyrimidine synthase OS=Anaplasma marginale (strain St. Maries) GN=thiC PE=3 SV=2 - [THIC_ANAMM]	0	3	+∞
T2B3I7	p44-17 (Fragment) OS=Anaplasma phagocytophilum GN=p44-17 PE=4 SV=1 - [T2B3I7_ANAPH]	0	3	+∞
Q841P9	Major outer membrane protein SC1-15 (Fragment) OS=Anaplasma phagocytophilum GN=p44 PE=2 SV=1 - [Q841P9_ANAPH]	0	3	+∞
C6G2T3	P44 major outer membrane protein (Fragment) OS=Anaplasma phagocytophilum PE=4 SV=1 - [C6G2T3_ANAPH]	0	3	+∞
K9P2T2	Type IV secretion system protein VirB11 OS=Anaplasma phagocytophilum GN=virB11 PE=4 SV=1 - [K9P2T2_ANAPH]	0	3	+∞
Q6Y7F7	P44 paralog (Fragment) OS=Anaplasma phagocytophilum PE=4 SV=1 - [Q6Y7F7_ANAPH]	0	3	+∞
I3QLJ5	Major surface protein 2 (Fragment) OS=Anaplasma marginale PE=4 SV=1 - [I3QLJ5_ANAMA]	0	3	+∞
B7U9G0	60 kDa chaperonin (Fragment) OS=Anaplasma ovis GN=groEL PE=3 SV=1 - [B7U9G0_9RICK]	0	3	+∞
S6GAZ0	Cell division protein ftsA OS=Anaplasma phagocytophilum str. CRT38 GN=CRT38_05217 PE=3 SV=1 - [S6GAZ0_ANAPH]	0	3	+∞
S6GAM5	Endonuclease III OS=Anaplasma phagocytophilum str. CRT38 GN=nth PE=3 SV=1 - [S6GAM5_ANAPH]	0	3	+∞
S6G5N9	Delta-aminolevulinic acid dehydratase OS=Anaplasma phagocytophilum str. CRT38 GN=CRT38_03572 PE=3 SV=1 - [S6G5N9_ANAPH]	0	3	+∞
S6GBC7	Uncharacterized protein OS=Anaplasma phagocytophilum str. CRT38 GN=CRT38_04647 PE=4 SV=1 - [S6GBC7_ANAPH]	0	3	+∞
S6G6J0	Uncharacterized protein OS=Anaplasma phagocytophilum str. CRT38 GN=CRT38_00330 PE=4 SV=1 - [S6G6J0_ANAPH]	0	3	+∞
S6G5R1	Uncharacterized protein OS=Anaplasma phagocytophilum str. CRT38 GN=CRT38_03832 PE=4 SV=1 - [S6G5R1_ANAPH]	0	3	+∞
D1ATI4	Outer membrane protein 7 OS=Anaplasma centrale (strain Israel) GN=omp7 PE=4 SV=1 - [D1ATI4_ANACI]	0	3	+∞
D1AUJ9	Lysine--tRNA ligase OS=Anaplasma centrale (strain Israel) GN=lysK PE=3 SV=1 - [D1AUJ9_ANACI]	0	3	+∞
D1ATS3	Putative peptidase OS=Anaplasma centrale (strain Israel) GN=ACIS_00283 PE=3 SV=1 - [D1ATS3_ANACI]	0	3	+∞
D1AU29	50S ribosomal protein L3 OS=Anaplasma centrale (strain Israel) GN=rplC PE=3 SV=1 - [D1AU29_ANACI]	0	3	+∞
D1ATT6	Type IV secretion system protein VirB2 OS=Anaplasma centrale (strain Israel) GN=virB2 PE=4 SV=1 - [D1ATT6_ANACI]	0	3	+∞
D1ASU3	Putative uncharacterized protein OS=Anaplasma centrale (strain Israel) GN=ACIS_01069 PE=4 SV=1 - [D1ASU3_ANACI]	0	3	+∞
D1AS52	Putative transport protein OS=Anaplasma centrale (strain Israel) GN=ACIS_00749 PE=4 SV=1 - [D1AS52_ANACI]	0	3	+∞
D1ASI9	Putative uncharacterized protein OS=Anaplasma centrale (strain Israel) GN=ACIS_00933 PE=4 SV=1 - [D1ASI9_ANACI]	0	3	+∞
D1ATE3	Glyceraldehyde-3-phosphate dehydrogenase OS=Anaplasma centrale (strain Israel) GN=gap PE=3 SV=1 - [D1ATE3_ANACI]	0	3	+∞
D1ATK7	Citrate synthase OS=Anaplasma centrale (strain Israel) GN=gltA PE=3 SV=1 - [D1ATK7_ANACI]	0	3	+∞
D1AT92	Putative ABC-type Fe3+ transport system protein OS=Anaplasma centrale (strain Israel) GN=ACIS_00061 PE=4 SV=1 - [D1AT92_ANACI]	0	3	+∞
D1ATV0	Putative MRP-like protein OS=Anaplasma centrale (strain Israel) GN=ACIS_00324 PE=4 SV=1 - [D1ATV0_ANACI]	0	3	+∞
S5Q1U9	Excinuclease ABC subunit A OS=Anaplasma phagocytophilum str. JM GN=WSQ_02590 PE=3 SV=1 - [S5Q1U9_ANAPH]	0	3	+∞
U5XQ95	Cytidylate kinase OS=Anaplasma marginale str. Gypsy Plains GN=cmk PE=3 SV=1 - [U5XQ95_ANAMA]	0	3	+∞
U5XPS0	3-oxoacyl-ACP synthase OS=Anaplasma marginale str. Gypsy Plains GN=U128_02255 PE=4 SV=1 - [U5XPS0_ANAMA]	0	3	+∞
Q5PAJ4	Transcription termination factor A OS=Anaplasma marginale (strain St. Maries) GN=nusA PE=3 SV=1 - [Q5PAJ4_ANAMM]	0	3	+∞
Q5PBD8	Permease perM-like OS=Anaplasma marginale (strain St. Maries) GN=perM PE=4 SV=1 - [Q5PBD8_ANAMM]	0	3	+∞
Q5PBX7	Riboflavin biosynthesis protein RibD OS=Anaplasma marginale (strain St. Maries) GN=ribD PE=3 SV=1 - [Q5PBX7_ANAMM]	0	3	+∞
B9KH27	Tyrosine--tRNA ligase OS=Anaplasma marginale (strain Florida) GN=tyrS PE=3 SV=1 - [B9KH27_ANAMF]	0	3	+∞
B9KIF5	Uncharacterized protein OS=Anaplasma marginale (strain Florida) GN=AMF_405 PE=4 SV=1 - [B9KIF5_ANAMF]	0	3	+∞
B9KGW1	Soluble lytic murein transglycosylase (Slt) OS=Anaplasma marginale (strain Florida) GN=slt PE=4 SV=1 - [B9KGW1_ANAMF]	0	3	+∞
B9KIR3	Folylpolyglutamate synthase (FolC) OS=Anaplasma marginale (strain Florida) GN=folC PE=3 SV=1 - [B9KIR3_ANAMF]	0	3	+∞
F5GUT3	P44-85 outer membrane protein, truncated (Fragment) OS=Anaplasma phagocytophilum (strain HZ) GN=p44-85 PE=4 SV=1 - [F5GUT3_ANAPZ]	0	3	+∞
Q2GJ29	Uncharacterized protein OS=Anaplasma phagocytophilum (strain HZ) GN=APH_1069 PE=4 SV=1 - [Q2GJ29_ANAPZ]	0	3	+∞
B9KHH5	50S ribosomal protein L20 OS=Anaplasma marginale (strain Florida) GN=rplT PE=3 SV=1 - [RL20_ANAMF]	0	3	+∞
B9KHK9	Protein-export protein SecB OS=Anaplasma marginale (strain Florida) GN=secB PE=3 SV=1 - [SECB_ANAMF]	0	3	+∞
Q2GJA5	Zinc import ATP-binding protein ZnuC OS=Anaplasma phagocytophilum (strain HZ) GN=znuC PE=3 SV=2 - [ZNUC_ANAPZ]	0	3	+∞
R4WUS0	p44 outer surface protein (Fragment) OS=Anaplasma phagocytophilum PE=4 SV=1 - [R4WUS0_ANAPH]	0	3	+∞
Q8GLN2	Outer membrane protein 3 OS=Anaplasma centrale GN=opag3 PE=4 SV=1 - [Q8GLN2_ANACE]	0	3	+∞
T2B329	p44-26 (Fragment) OS=Anaplasma phagocytophilum GN=p44-26 PE=4 SV=1 - [T2B329_ANAPH]	0	3	+∞
T2B283	p44-38 (Fragment) OS=Anaplasma phagocytophilum GN=p44-38 PE=4 SV=1 - [T2B283_ANAPH]	0	3	+∞
Q6Y7E0	P44 paralog (Fragment) OS=Anaplasma phagocytophilum PE=4 SV=1 - [Q6Y7E0_ANAPH]	0	3	+∞
Q5QKZ6	P44-47 (Fragment) OS=Anaplasma phagocytophilum PE=2 SV=1 - [Q5QKZ6_ANAPH]	0	3	+∞
C6G2Q7	P44 major outer membrane protein (Fragment) OS=Anaplasma phagocytophilum PE=4 SV=1 - [C6G2Q7_ANAPH]	0	3	+∞
C6G2Q8	P44 major outer membrane protein (Fragment) OS=Anaplasma phagocytophilum PE=4 SV=1 - [C6G2Q8_ANAPH]	0	3	+∞
C6G2R1	P44 major outer membrane protein (Fragment) OS=Anaplasma phagocytophilum PE=4 SV=1 - [C6G2R1_ANAPH]	0	3	+∞
D6Q011	Outer membrane protein 7 OS=Anaplasma marginale PE=4 SV=1 - [D6Q011_ANAMA]	0	3	+∞
S6G5G8	Ribonucleoside-diphosphate reductase OS=Anaplasma phagocytophilum str. HGE1 GN=HGE1_01480 PE=3 SV=1 - [S6G5G8_ANAPH]	0	3	+∞
S6G7L3	Uncharacterized protein OS=Anaplasma phagocytophilum str. HGE1 GN=HGE1_00325 PE=4 SV=1 - [S6G7L3_ANAPH]	0	3	+∞
S6G9N0	Uncharacterized protein OS=Anaplasma phagocytophilum str. HGE1 GN=HGE1_02842 PE=4 SV=1 - [S6G9N0_ANAPH]	0	3	+∞
S6GAA6	RND family efflux transporter MFP subunit OS=Anaplasma phagocytophilum str. CRT38 GN=CRT38_01807 PE=4 SV=1 - [S6GAA6_ANAPH]	0	3	+∞
S6G6C9	P44-new outer membrane protein (Fragment) OS=Anaplasma phagocytophilum str. CRT38 GN=CRT38_00530 PE=4 SV=1 - [S6G6C9_ANAPH]	0	3	+∞
D1AUH9	Porphobilinogen deaminase OS=Anaplasma centrale (strain Israel) GN=hemC PE=3 SV=1 - [D1AUH9_ANACI]	0	3	+∞
D1AT42	Glutathione-regulated potassium-efflux system protein OS=Anaplasma centrale (strain Israel) GN=kefB PE=4 SV=1 - [D1AT42_ANACI]	0	3	+∞
D1ATL9	Valine--tRNA ligase OS=Anaplasma centrale (strain Israel) GN=valS PE=3 SV=1 - [D1ATL9_ANACI]	0	3	+∞
D1ATX1	ATP-dependent protease subunit HslV OS=Anaplasma centrale (strain Israel) GN=hslV PE=3 SV=1 - [D1ATX1_ANACI]	0	3	+∞
D1ASI4	Endonuclease III OS=Anaplasma centrale (strain Israel) GN=nth PE=3 SV=1 - [D1ASI4_ANACI]	0	3	+∞
D1AUF0	Putative uncharacterized protein OS=Anaplasma centrale (strain Israel) GN=ACIS_00575 PE=4 SV=1 - [D1AUF0_ANACI]	0	3	+∞
D1AT52	N5-carboxyaminoimidazole ribonucleotide mutase OS=Anaplasma centrale (strain Israel) GN=purE PE=3 SV=1 - [D1AT52_ANACI]	0	3	+∞
D1ATP0	Putative ABC transporter OS=Anaplasma centrale (strain Israel) GN=ACIS_00248 PE=4 SV=1 - [D1ATP0_ANACI]	0	3	+∞
D1ATI0	Putative uncharacterized protein OS=Anaplasma centrale (strain Israel) GN=ACIS_00171 PE=4 SV=1 - [D1ATI0_ANACI]	0	3	+∞
D1ATL2	Putative uncharacterized protein OS=Anaplasma centrale (strain Israel) GN=ACIS_00214 PE=4 SV=1 - [D1ATL2_ANACI]	0	3	+∞
D1ATD7	Putative uncharacterized protein OS=Anaplasma centrale (strain Israel) GN=ACIS_00111 PE=4 SV=1 - [D1ATD7_ANACI]	0	3	+∞
D1AT62	Riboflavin biosynthesis protein RibD OS=Anaplasma centrale (strain Israel) GN=ribD PE=3 SV=1 - [D1AT62_ANACI]	0	3	+∞
S5PAT7	Uncharacterized protein OS=Anaplasma phagocytophilum str. HZ2 GN=YYU_01020 PE=4 SV=1 - [S5PAT7_ANAPH]	0	3	+∞
U5XR18	Isoprenyl transferase OS=Anaplasma marginale str. Gypsy Plains GN=U128_00475 PE=3 SV=1 - [U5XR18_ANAMA]	0	3	+∞
U5XP33	Cytochrome C biogenesis protein CcmA OS=Anaplasma marginale str. Gypsy Plains GN=U128_00515 PE=4 SV=1 - [U5XP33_ANAMA]	0	3	+∞
U5XPF3	Cytochrome c-type biogenesis protein CcmE OS=Anaplasma marginale str. Gypsy Plains GN=ccmE PE=3 SV=1 - [U5XPF3_ANAMA]	0	3	+∞
U5XTN7	Protease OS=Anaplasma marginale str. Gypsy Plains GN=U128_03625 PE=4 SV=1 - [U5XTN7_ANAMA]	0	3	+∞
U5XSF6	Uncharacterized protein OS=Anaplasma marginale str. Gypsy Plains GN=U128_00700 PE=4 SV=1 - [U5XSF6_ANAMA]	0	3	+∞
Q5PBW3	Thiazole synthase OS=Anaplasma marginale (strain St. Maries) GN=thiG PE=3 SV=1 - [Q5PBW3_ANAMM]	0	3	+∞
Q5P9B9	Putative uncharacterized protein OS=Anaplasma marginale (strain St. Maries) GN=AM1320 PE=4 SV=1 - [Q5P9B9_ANAMM]	0	3	+∞
B9KGL9	Uncharacterized protein OS=Anaplasma marginale (strain Florida) GN=AMF_739 PE=4 SV=1 - [B9KGL9_ANAMF]	0	3	+∞
B9KH04	Cytochrome c-type biogenesis protein (CcmF) OS=Anaplasma marginale (strain Florida) GN=ccmF PE=4 SV=1 - [B9KH04_ANAMF]	0	3	+∞
Q2GJQ1	Uncharacterized protein OS=Anaplasma phagocytophilum (strain HZ) GN=APH_0823 PE=4 SV=1 - [Q2GJQ1_ANAPZ]	0	3	+∞
Q2GJG3	Uncharacterized protein OS=Anaplasma phagocytophilum (strain HZ) GN=APH_0915 PE=4 SV=1 - [Q2GJG3_ANAPZ]	0	3	+∞
Q2GK98	Putative rod shape-determining protein OS=Anaplasma phagocytophilum (strain HZ) GN=APH_0614 PE=4 SV=1 - [Q2GK98_ANAPZ]	0	3	+∞
U5XSE2	Maf-like protein U370_02960 OS=Anaplasma marginale str. Dawn GN=U370_02960 PE=3 SV=1 - [U5XSE2_ANAMA]	0	3	+∞
Q6Y7F4	P44 paralog (Fragment) OS=Anaplasma phagocytophilum PE=4 SV=1 - [Q6Y7F4_ANAPH]	11	2	0.181818
U5XRM4	Fructose-bisphosphate aldolase OS=Anaplasma marginale str. Gypsy Plains GN=U128_04645 PE=4 SV=1 - [U5XRM4_ANAMA]	10	2	0.2
D1AU59	Appendage-associated protein-like protein 1 (Alp1) OS=Anaplasma centrale (strain Israel) GN=alp1 PE=4 SV=1 - [D1AU59_ANACI]	8	2	0.25
B9KJ37	Appendage-associated protein-like protein 1 (Alp1) OS=Anaplasma marginale (strain Florida) GN=alp1 PE=4 SV=1 - [B9KJ37_ANAMF]	6	2	0.333333
S6G850	CBS/transporter associated domain-containing protein OS=Anaplasma phagocytophilum str. CRT38 GN=CRT38_03972 PE=4 SV=1 - [S6G850_ANAPH]	6	2	0.333333
S6G6A4	Uncharacterized protein OS=Anaplasma phagocytophilum str. CRT38 GN=CRT38_00220 PE=4 SV=1 - [S6G6A4_ANAPH]	6	2	0.333333
Q5PBE1	Putative uncharacterized protein pep1 OS=Anaplasma marginale (strain St. Maries) GN=pep1 PE=4 SV=1 - [Q5PBE1_ANAMM]	5	2	0.4
D1ATE4	DNA polymerase III, subunits gamma and tau OS=Anaplasma centrale (strain Israel) GN=dnaX PE=4 SV=1 - [D1ATE4_ANACI]	5	2	0.4
U5XU43	Uncharacterized protein OS=Anaplasma marginale str. Dawn GN=U370_00455 PE=4 SV=1 - [U5XU43_ANAMA]	4	2	0.5
S5PT30	Chemotaxis protein CheY OS=Anaplasma phagocytophilum str. HZ2 GN=YYU_00945 PE=4 SV=1 - [S5PT30_ANAPH]	4	2	0.5
S6GAI8	TRAP transporter, 4TM/12TM fusion protein OS=Anaplasma phagocytophilum str. HGE1 GN=HGE1_00645 PE=4 SV=1 - [S6GAI8_ANAPH]	4	2	0.5
Q2GID5	UvrABC system protein B OS=Anaplasma phagocytophilum (strain HZ) GN=uvrB PE=3 SV=1 - [UVRB_ANAPZ]	4	2	0.5
D1AU78	Adenylosuccinate synthetase OS=Anaplasma centrale (strain Israel) GN=purA PE=3 SV=1 - [D1AU78_ANACI]	4	2	0.5
U5XT99	Aspartate kinase OS=Anaplasma marginale str. Gypsy Plains GN=U128_03935 PE=4 SV=1 - [U5XT99_ANAMA]	4	2	0.5
Q5PB43	Dephospho-CoA kinase OS=Anaplasma marginale (strain St. Maries) GN=coaE PE=3 SV=2 - [COAE_ANAMM]	3	2	0.666667
B9KHP8	Serine hydroxymethyltransferase OS=Anaplasma marginale (strain Florida) GN=glyA PE=3 SV=1 - [GLYA_ANAMF]	3	2	0.666667
S6G7N4	Tyrosine recombinase XerC OS=Anaplasma phagocytophilum str. HGE1 GN=xerC PE=3 SV=1 - [S6G7N4_ANAPH]	3	2	0.666667
S6G5X3	Putative twitching motility protein OS=Anaplasma phagocytophilum str. CRT38 GN=CRT38_03757 PE=4 SV=1 - [S6G5X3_ANAPH]	3	2	0.666667
D1AT68	Malic enzyme OS=Anaplasma centrale (strain Israel) GN=maeB PE=3 SV=1 - [D1AT68_ANACI]	3	2	0.666667
D1AU98	Primosomal protein N' OS=Anaplasma centrale (strain Israel) GN=priA PE=4 SV=1 - [D1AU98_ANACI]	3	2	0.666667
D1ASJ1	DNA helicase 2 OS=Anaplasma centrale (strain Israel) GN=uvrD PE=4 SV=1 - [D1ASJ1_ANACI]	3	2	0.666667
D1AT93	Putative uncharacterized protein OS=Anaplasma centrale (strain Israel) GN=ACIS_00062 PE=4 SV=1 - [D1AT93_ANACI]	3	2	0.666667
Q5PAC6	Putative uncharacterized protein OS=Anaplasma marginale (strain St. Maries) GN=AM830 PE=4 SV=1 - [Q5PAC6_ANAMM]	3	2	0.666667
B9KHF4	Tyrosine recombinase XerC OS=Anaplasma marginale (strain Florida) GN=xerD PE=3 SV=1 - [B9KHF4_ANAMF]	3	2	0.666667
B9KIC8	Holo-[acyl-carrier-protein] synthase OS=Anaplasma marginale (strain Florida) GN=acpS PE=3 SV=1 - [ACPS_ANAMF]	3	2	0.666667
B9KJ54	50S ribosomal protein L18 OS=Anaplasma marginale (strain Florida) GN=rplR PE=3 SV=1 - [RL18_ANAMF]	3	2	0.666667
B9KHP7	50S ribosomal protein L9 OS=Anaplasma marginale (strain Florida) GN=rplI PE=3 SV=1 - [RL9_ANAMF]	3	2	0.666667
S6GA43	Short chain dehydrogenase/reductase family oxidoreductase OS=Anaplasma phagocytophilum str. HGE1 GN=HGE1_01035 PE=4 SV=1 - [S6GA43_ANAPH]	3	2	0.666667
S6G9B5	Uncharacterized protein OS=Anaplasma phagocytophilum str. HGE1 GN=HGE1_02992 PE=4 SV=1 - [S6G9B5_ANAPH]	3	2	0.666667
D1ASS0	30S ribosomal protein S7 OS=Anaplasma centrale (strain Israel) GN=rpsG PE=3 SV=1 - [D1ASS0_ANACI]	3	2	0.666667
D1ATT1	Putative serine protease OS=Anaplasma centrale (strain Israel) GN=ACIS_00293 PE=4 SV=1 - [D1ATT1_ANACI]	3	2	0.666667
D1AST6	Succinyl-CoA ligase [ADP-forming] subunit alpha OS=Anaplasma centrale (strain Israel) GN=sucD PE=3 SV=1 - [D1AST6_ANACI]	3	2	0.666667
Q5PB57	NH3-dependent NAD+ synthetase protein OS=Anaplasma marginale (strain St. Maries) GN=nadE PE=3 SV=1 - [Q5PB57_ANAMM]	3	2	0.666667
B9KHX9	DNA polymerase III, alpha subunit (DnaE) OS=Anaplasma marginale (strain Florida) GN=dnaE PE=4 SV=1 - [B9KHX9_ANAMF]	3	2	0.666667
Q2GIE7	Protein RecA OS=Anaplasma phagocytophilum (strain HZ) GN=recA PE=3 SV=1 - [Q2GIE7_ANAPZ]	3	2	0.666667
D1AU67	Phosphate acyltransferase OS=Anaplasma centrale (strain Israel) GN=plsX PE=3 SV=1 - [D1AU67_ANACI]	3	2	0.666667
D1ATZ8	Putative dehydrogenase OS=Anaplasma centrale (strain Israel) GN=ACIS_00391 PE=4 SV=1 - [D1ATZ8_ANACI]	3	2	0.666667
Q5P9J2	Outer membrane protein 7 OS=Anaplasma marginale (strain St. Maries) GN=omp7 PE=4 SV=1 - [Q5P9J2_ANAMM]	3	2	0.666667
S6G9K3	Ribose-phosphate pyrophosphokinase OS=Anaplasma phagocytophilum str. HGE1 GN=HGE1_04772 PE=4 SV=1 - [S6G9K3_ANAPH]	3	2	0.666667
S6G4K1	Enoyl-(Acyl-carrier-protein) reductase II OS=Anaplasma phagocytophilum str. HGE1 GN=HGE1_04492 PE=4 SV=1 - [S6G4K1_ANAPH]	3	2	0.666667
B9KIH9	Uncharacterized protein OS=Anaplasma marginale (strain Florida) GN=AMF_430 PE=4 SV=1 - [B9KIH9_ANAMF]	3	2	0.666667
Q2GLA8	tRNA uridine 5-carboxymethylaminomethyl modification enzyme MnmG OS=Anaplasma phagocytophilum (strain HZ) GN=mnmG PE=3 SV=1 - [MNMG_ANAPZ]	2	2	1
Q8VPG9	Major surface protein-2 (Fragment) OS=Anaplasma centrale PE=4 SV=1 - [Q8VPG9_ANACE]	2	2	1
Q8VPH0	Major surface protein-2 OS=Anaplasma centrale PE=4 SV=1 - [Q8VPH0_ANACE]	2	2	1
C8YM87	P44 major outer membrane protein OS=Anaplasma phagocytophilum PE=4 SV=1 - [C8YM87_ANAPH]	2	2	1
C8YMA5	P44 major outer membrane protein (Fragment) OS=Anaplasma phagocytophilum PE=4 SV=1 - [C8YMA5_ANAPH]	2	2	1
A0EW92	Major surface protein 2 variable region (Fragment) OS=Anaplasma phagocytophilum PE=4 SV=1 - [A0EW92_ANAPH]	2	2	1
D7NH29	Major surface protein 4 OS=Anaplasma ovis PE=4 SV=1 - [D7NH29_9RICK]	2	2	1
S6G687	ATP-dependent zinc metalloprotease FtsH OS=Anaplasma phagocytophilum str. CRT38 GN=ftsH PE=3 SV=1 - [S6G687_ANAPH]	2	2	1
S6GB43	Uncharacterized protein OS=Anaplasma phagocytophilum str. CRT38 GN=CRT38_03507 PE=4 SV=1 - [S6GB43_ANAPH]	2	2	1
S6GBS8	Uncharacterized protein OS=Anaplasma phagocytophilum str. CRT38 GN=CRT38_01635 PE=4 SV=1 - [S6GBS8_ANAPH]	2	2	1
D1ASG8	Putative kinase OS=Anaplasma centrale (strain Israel) GN=ACIS_00902 PE=3 SV=1 - [D1ASG8_ANACI]	2	2	1
D1ASY3	DNA repair protein radA OS=Anaplasma centrale (strain Israel) GN=radA PE=3 SV=1 - [D1ASY3_ANACI]	2	2	1
D1AU53	50S ribosomal protein L17 OS=Anaplasma centrale (strain Israel) GN=rplQ PE=3 SV=1 - [D1AU53_ANACI]	2	2	1
D1AUN6	NADH-quinone oxidoreductase subunit D OS=Anaplasma centrale (strain Israel) GN=nuoD PE=3 SV=1 - [D1AUN6_ANACI]	2	2	1
D1ATK4	Branched-chain alpha-keto acid dehydrogenase subunit E2 OS=Anaplasma centrale (strain Israel) GN=pdhC PE=3 SV=1 - [D1ATK4_ANACI]	2	2	1
D1AUM3	Putative uncharacterized protein OS=Anaplasma centrale (strain Israel) GN=ACIS_00677 PE=4 SV=1 - [D1AUM3_ANACI]	2	2	1
D1ASP8	Patatin family protein OS=Anaplasma centrale (strain Israel) GN=ACIS_01015 PE=4 SV=1 - [D1ASP8_ANACI]	2	2	1
D1ATC9	Uroporphyrinogen decarboxylase OS=Anaplasma centrale (strain Israel) GN=hemE PE=3 SV=1 - [D1ATC9_ANACI]	2	2	1
D1AUB5	UDP-N-acetylmuramoyl-tripeptide--D-alanyl-D-alanine ligase OS=Anaplasma centrale (strain Israel) GN=murF PE=3 SV=1 - [D1AUB5_ANACI]	2	2	1
S5PGF1	Uncharacterized protein OS=Anaplasma phagocytophilum str. HZ2 GN=YYU_03890 PE=4 SV=1 - [S5PGF1_ANAPH]	2	2	1
S5PZ33	DNA mismatch repair protein MutL OS=Anaplasma phagocytophilum str. HZ2 GN=mutL PE=3 SV=1 - [S5PZ33_ANAPH]	2	2	1
U5XQR9	Protein-export membrane protein SecF OS=Anaplasma marginale str. Gypsy Plains GN=secF PE=3 SV=1 - [U5XQR9_ANAMA]	2	2	1
U5XPX3	Type VI secretion protein OS=Anaplasma marginale str. Gypsy Plains GN=U128_00295 PE=4 SV=1 - [U5XPX3_ANAMA]	2	2	1
Q5P9D4	Putative uncharacterized protein OS=Anaplasma marginale (strain St. Maries) GN=AM1303 PE=4 SV=1 - [Q5P9D4_ANAMM]	2	2	1
Q5PB66	2-oxoglutarate dehydrogenase E1 component OS=Anaplasma marginale (strain St. Maries) GN=sucA PE=4 SV=1 - [Q5PB66_ANAMM]	2	2	1
B9KHS2	Glutathione synthetase OS=Anaplasma marginale (strain Florida) GN=gshB PE=3 SV=1 - [B9KHS2_ANAMF]	2	2	1
U5XVM1	UDP-N-acetylmuramoylalanyl-D-glutamyl-2, 6-diaminopimelate--D-alanyl-D-alanine ligase OS=Anaplasma marginale str. Dawn GN=U370_03015 PE=4 SV=1 - [U5XVM1_ANAMA]	2	2	1
Q5PBH9	UDP-N-acetylmuramoylalanine--D-glutamate ligase OS=Anaplasma marginale (strain St. Maries) GN=murD PE=3 SV=1 - [MURD_ANAMM]	2	2	1
Q5PBI8	Succinyl-CoA ligase [ADP-forming] subunit beta OS=Anaplasma marginale (strain St. Maries) GN=sucC PE=3 SV=1 - [SUCC_ANAMM]	2	2	1
S6G871	Phospholipase/carboxylesterase family protein OS=Anaplasma phagocytophilum str. CRT38 GN=CRT38_04202 PE=4 SV=1 - [S6G871_ANAPH]	2	2	1
A7VKL7	p44 outer membrane protein (Fragment) OS=Anaplasma phagocytophilum PE=4 SV=1 - [A7VKL7_ANAPH]	2	2	1
C6G2T9	P44 major outer membrane protein (Fragment) OS=Anaplasma phagocytophilum PE=4 SV=1 - [C6G2T9_ANAPH]	2	2	1
S6GA90	Uncharacterized protein OS=Anaplasma phagocytophilum str. HGE1 GN=HGE1_01595 PE=4 SV=1 - [S6GA90_ANAPH]	2	2	1
S6GBB2	Alpha/beta fold family hydrolase OS=Anaplasma phagocytophilum str. CRT38 GN=CRT38_00780 PE=4 SV=1 - [S6GBB2_ANAPH]	2	2	1
S6GAE4	Periplasmic divalent cation tolerance protein CutA OS=Anaplasma phagocytophilum str. CRT38 GN=CRT38_02602 PE=4 SV=1 - [S6GAE4_ANAPH]	2	2	1
D1AUF8	1-deoxy-D-xylulose 5-phosphate reductoisomerase OS=Anaplasma centrale (strain Israel) GN=dxr PE=3 SV=1 - [D1AUF8_ANACI]	2	2	1
D1AUQ7	Exodeoxyribonuclease 3 OS=Anaplasma centrale (strain Israel) GN=xth PE=4 SV=1 - [D1AUQ7_ANACI]	2	2	1
S5PII1	Uncharacterized protein OS=Anaplasma phagocytophilum str. HZ2 GN=YYU_05780 PE=4 SV=1 - [S5PII1_ANAPH]	2	2	1
S5PZJ2	Transcription elongation factor GreA OS=Anaplasma phagocytophilum str. HZ2 GN=greA PE=3 SV=1 - [S5PZJ2_ANAPH]	2	2	1
U5XSL2	Acetyltransferase OS=Anaplasma marginale str. Gypsy Plains GN=U128_01145 PE=4 SV=1 - [U5XSL2_ANAMA]	2	2	1
S6G7H9	Ribosome-binding ATPase YchF OS=Anaplasma phagocytophilum str. HGE1 GN=ychF PE=3 SV=1 - [S6G7H9_ANAPH]	2	2	1
S6G958	Phosphate ABC transporter permease OS=Anaplasma phagocytophilum str. CRT38 GN=CRT38_01650 PE=3 SV=1 - [S6G958_ANAPH]	2	2	1
U5XPR3	UDP-N-acetylmuramate--L-alanine ligase OS=Anaplasma marginale str. Gypsy Plains GN=murC PE=3 SV=1 - [U5XPR3_ANAMA]	2	2	1
B9KHC9	Succinyl-diaminopimelate desuccinylase OS=Anaplasma marginale (strain Florida) GN=dapE PE=3 SV=2 - [DAPE_ANAMF]	1	2	2
Q2GJB8	Methionyl-tRNA formyltransferase OS=Anaplasma phagocytophilum (strain HZ) GN=fmt PE=3 SV=1 - [FMT_ANAPZ]	1	2	2
Q2GLF2	Bifunctional protein FolD OS=Anaplasma phagocytophilum (strain HZ) GN=folD PE=3 SV=1 - [FOLD_ANAPZ]	1	2	2
B9KHH2	Bifunctional protein GlmU OS=Anaplasma marginale (strain Florida) GN=glmU PE=3 SV=1 - [GLMU_ANAMF]	1	2	2
B9KIV2	Peptide chain release factor 1 OS=Anaplasma marginale (strain Florida) GN=prfA PE=3 SV=1 - [RF1_ANAMF]	1	2	2
B9KJ65	50S ribosomal protein L22 OS=Anaplasma marginale (strain Florida) GN=rplV PE=3 SV=1 - [RL22_ANAMF]	1	2	2
Q2GL42	30S ribosomal protein S5 OS=Anaplasma phagocytophilum (strain HZ) GN=rpsE PE=3 SV=1 - [RS5_ANAPZ]	1	2	2
C8YM86	Omp-1N OS=Anaplasma phagocytophilum PE=4 SV=1 - [C8YM86_ANAPH]	1	2	2
F2WSW4	Major surface protein 2 hypervariable region (Fragment) OS=Anaplasma phagocytophilum GN=msp2 PE=4 SV=1 - [F2WSW4_ANAPH]	1	2	2
Q6Y7G2	P44 paralog (Fragment) OS=Anaplasma phagocytophilum PE=4 SV=1 - [Q6Y7G2_ANAPH]	1	2	2
R9YGA7	Serine hydroxymethyltransferase (Fragment) OS=Anaplasma phagocytophilum GN=glyA PE=4 SV=1 - [R9YGA7_ANAPH]	1	2	2
K9P1S1	Type IV secretion system protein OS=Anaplasma phagocytophilum GN=virB6-3 PE=4 SV=1 - [K9P1S1_ANAPH]	1	2	2
Q0PR69	60 kDa chaperonin (Fragment) OS=Anaplasma phagocytophilum PE=3 SV=1 - [Q0PR69_ANAPH]	1	2	2
A7VKP5	p44 outer membrane protein (Fragment) OS=Anaplasma phagocytophilum PE=4 SV=1 - [A7VKP5_ANAPH]	1	2	2
I0B481	P44 major outer membrane protein (Fragment) OS=Anaplasma phagocytophilum PE=2 SV=1 - [I0B481_ANAPH]	1	2	2
Q5QKZ7	P44-46 (Fragment) OS=Anaplasma phagocytophilum PE=2 SV=1 - [Q5QKZ7_ANAPH]	1	2	2
Q6Y7J2	P44 paralog (Fragment) OS=Anaplasma phagocytophilum PE=4 SV=1 - [Q6Y7J2_ANAPH]	1	2	2
Q9L758	Major surface protein 2 VaSGV2 variable region (Fragment) OS=Anaplasma marginale PE=4 SV=1 - [Q9L758_ANAMA]	1	2	2
C0IW33	Major surface protein 2 (Fragment) OS=Anaplasma marginale GN=msp2 PE=4 SV=1 - [C0IW33_ANAMA]	1	2	2
Q9X4H8	Surface antigen msp1 beta chain OS=Anaplasma marginale GN=msp1b(F2) PE=4 SV=1 - [Q9X4H8_ANAMA]	1	2	2
S6GA89	3,4-dihydroxy-2-butanone 4-phosphate synthase OS=Anaplasma phagocytophilum str. HGE1 GN=HGE1_05827 PE=3 SV=1 - [S6GA89_ANAPH]	1	2	2
S6G983	GTP-binding protein TypA OS=Anaplasma phagocytophilum str. HGE1 GN=HGE1_02087 PE=4 SV=1 - [S6G983_ANAPH]	1	2	2
S6GA76	P44-new outer membrane protein OS=Anaplasma phagocytophilum str. HGE1 GN=HGE1_05612 PE=4 SV=1 - [S6GA76_ANAPH]	1	2	2
S6G4E1	Membrane protein insertase YidC OS=Anaplasma phagocytophilum str. HGE1 GN=yidC PE=3 SV=1 - [S6G4E1_ANAPH]	1	2	2
S6G453	NADH dehydrogenase I subunit F OS=Anaplasma phagocytophilum str. HGE1 GN=HGE1_01997 PE=4 SV=1 - [S6G453_ANAPH]	1	2	2
S6G973	Elongation factor Ts OS=Anaplasma phagocytophilum str. HGE1 GN=tsf PE=3 SV=1 - [S6G973_ANAPH]	1	2	2
S6G483	Lysine--tRNA ligase OS=Anaplasma phagocytophilum str. HGE1 GN=lysK PE=3 SV=1 - [S6G483_ANAPH]	1	2	2
S6G4V7	Major outer membrane protein OS=Anaplasma phagocytophilum str. HGE1 GN=HGE1_05952 PE=4 SV=1 - [S6G4V7_ANAPH]	1	2	2
S6G7S3	Coproporphyrinogen III oxidase OS=Anaplasma phagocytophilum str. CRT38 GN=CRT38_01927 PE=3 SV=1 - [S6G7S3_ANAPH]	1	2	2
S7ZBE6	MerR family transcriptional regulator OS=Anaplasma phagocytophilum str. CRT38 GN=CRT38_05622 PE=4 SV=1 - [S7ZBE6_ANAPH]	1	2	2
S6G685	P44-new outer membrane protein OS=Anaplasma phagocytophilum str. CRT38 GN=CRT38_05207 PE=4 SV=1 - [S6G685_ANAPH]	1	2	2
S6G5D1	NADH dehydrogenase I, L subunit OS=Anaplasma phagocytophilum str. CRT38 GN=CRT38_01997 PE=3 SV=1 - [S6G5D1_ANAPH]	1	2	2
S6G8C2	Iron(III)-transport system permease protein fbpB 2 OS=Anaplasma phagocytophilum str. CRT38 GN=CRT38_04527 PE=3 SV=1 - [S6G8C2_ANAPH]	1	2	2
S6G903	Cell division protein FtsQ OS=Anaplasma phagocytophilum str. CRT38 GN=CRT38_00850 PE=4 SV=1 - [S6G903_ANAPH]	1	2	2
S6GB88	Acetyltransferase OS=Anaplasma phagocytophilum str. CRT38 GN=CRT38_04037 PE=4 SV=1 - [S6GB88_ANAPH]	1	2	2
S6G6G1	Nicotinate-nucleotide pyrophosphorylase OS=Anaplasma phagocytophilum str. CRT38 GN=CRT38_00070 PE=3 SV=1 - [S6G6G1_ANAPH]	1	2	2
S6G6B5	P44-new outer membrane protein (Fragment) OS=Anaplasma phagocytophilum str. CRT38 GN=CRT38_00350 PE=4 SV=1 - [S6G6B5_ANAPH]	1	2	2
S6GAA3	HGE-14 protein OS=Anaplasma phagocytophilum str. CRT38 GN=CRT38_01747 PE=4 SV=1 - [S6GAA3_ANAPH]	1	2	2
S6G5V1	Uncharacterized protein OS=Anaplasma phagocytophilum str. CRT38 GN=CRT38_03442 PE=4 SV=1 - [S6G5V1_ANAPH]	1	2	2
S6G655	Preprotein translocase, YajC subunit OS=Anaplasma phagocytophilum str. CRT38 GN=CRT38_04742 PE=4 SV=1 - [S6G655_ANAPH]	1	2	2
K4LBJ1	Citrate synthase (Fragment) OS=uncultured Anaplasma sp. GN=gltA PE=3 SV=1 - [K4LBJ1_9RICK]	1	2	2
D1AU06	Fumarate hydratase class II OS=Anaplasma centrale (strain Israel) GN=fumC PE=3 SV=1 - [D1AU06_ANACI]	1	2	2
D1ASC5	NADH-quinone oxidoreductase subunit C OS=Anaplasma centrale (strain Israel) GN=nuoC PE=3 SV=1 - [D1ASC5_ANACI]	1	2	2
D1AT61	Protein GrpE OS=Anaplasma centrale (strain Israel) GN=grpE PE=3 SV=1 - [D1AT61_ANACI]	1	2	2
D1ATW6	Cytochrome c oxidase subunit 2 OS=Anaplasma centrale (strain Israel) GN=ACIS_00345 PE=3 SV=1 - [D1ATW6_ANACI]	1	2	2
D1ATX4	Tyrosine recombinase XerC OS=Anaplasma centrale (strain Israel) GN=xerC PE=3 SV=1 - [D1ATX4_ANACI]	1	2	2
D1ATT3	HflK protein OS=Anaplasma centrale (strain Israel) GN=hflK PE=4 SV=1 - [D1ATT3_ANACI]	1	2	2
D1AS79	Putative uncharacterized protein OS=Anaplasma centrale (strain Israel) GN=ACIS_00784 PE=4 SV=1 - [D1AS79_ANACI]	1	2	2
D1ATS4	Putative peptidase OS=Anaplasma centrale (strain Israel) GN=ACIS_00284 PE=3 SV=1 - [D1ATS4_ANACI]	1	2	2
D1ASY6	Glutaredoxin OS=Anaplasma centrale (strain Israel) GN=ACIS_01122 PE=3 SV=1 - [D1ASY6_ANACI]	1	2	2
D1ASB2	Inositol monophosphatase family protein OS=Anaplasma centrale (strain Israel) GN=ACIS_00829 PE=4 SV=1 - [D1ASB2_ANACI]	1	2	2
D1AUR1	Bifunctional proline dehydrogenase/pyrroline-5-carboxylate dehydrogenase OS=Anaplasma centrale (strain Israel) GN=putA PE=3 SV=1 - [D1AUR1_ANACI]	1	2	2
D1AT84	Type IV secretion system protein VirB2 OS=Anaplasma centrale (strain Israel) GN=virB2 PE=4 SV=1 - [D1AT84_ANACI]	1	2	2
D1ATB3	Putative uncharacterized protein OS=Anaplasma centrale (strain Israel) GN=ACIS_00087 PE=4 SV=1 - [D1ATB3_ANACI]	1	2	2
D1ATS5	Putative uncharacterized protein OS=Anaplasma centrale (strain Israel) GN=ACIS_00285 PE=4 SV=1 - [D1ATS5_ANACI]	1	2	2
D1AT51	Putative uncharacterized protein OS=Anaplasma centrale (strain Israel) GN=ACIS_00001 PE=4 SV=1 - [D1AT51_ANACI]	1	2	2
D1AUD6	Putative uncharacterized protein OS=Anaplasma centrale (strain Israel) GN=ACIS_00558 PE=4 SV=1 - [D1AUD6_ANACI]	1	2	2
D1AUG5	Ribosome-binding factor A OS=Anaplasma centrale (strain Israel) GN=rbfA PE=3 SV=1 - [D1AUG5_ANACI]	1	2	2
D1AUI4	Putative uncharacterized protein OS=Anaplasma centrale (strain Israel) GN=ACIS_00626 PE=4 SV=1 - [D1AUI4_ANACI]	1	2	2
D1ATJ1	Ribulose-phosphate 3-epimerase OS=Anaplasma centrale (strain Israel) GN=rpe PE=3 SV=1 - [D1ATJ1_ANACI]	1	2	2
S5PZG5	Integration host factor alpha-subunit OS=Anaplasma phagocytophilum str. HZ2 GN=YYU_05925 PE=3 SV=1 - [S5PZG5_ANAPH]	1	2	2
S5PB39	Uncharacterized protein OS=Anaplasma phagocytophilum str. HZ2 GN=YYU_02210 PE=4 SV=1 - [S5PB39_ANAPH]	1	2	2
S5PX28	NADH dehydrogenase subunit G OS=Anaplasma phagocytophilum str. JM GN=WSQ_03360 PE=4 SV=1 - [S5PX28_ANAPH]	1	2	2
S5PEQ6	Uncharacterized protein OS=Anaplasma phagocytophilum str. JM GN=WSQ_02225 PE=4 SV=1 - [S5PEQ6_ANAPH]	1	2	2
U5XQN2	Uncharacterized protein OS=Anaplasma marginale str. Gypsy Plains GN=U128_04345 PE=4 SV=1 - [U5XQN2_ANAMA]	1	2	2
U5XP88	Transcription termination/antitermination protein NusG OS=Anaplasma marginale str. Gypsy Plains GN=nusG PE=3 SV=1 - [U5XP88_ANAMA]	1	2	2
U5XTX6	Uncharacterized protein OS=Anaplasma marginale str. Gypsy Plains GN=U128_03235 PE=4 SV=1 - [U5XTX6_ANAMA]	1	2	2
Q5PA41	Putative uncharacterized protein OS=Anaplasma marginale (strain St. Maries) GN=AM929 PE=3 SV=1 - [Q5PA41_ANAMM]	1	2	2
Q5PAP0	Putative uncharacterized protein OS=Anaplasma marginale (strain St. Maries) GN=AM656 PE=3 SV=1 - [Q5PAP0_ANAMM]	1	2	2
Q5PAU2	Putative uncharacterized protein OS=Anaplasma marginale (strain St. Maries) GN=AM579 PE=4 SV=1 - [Q5PAU2_ANAMM]	1	2	2
B9KGK9	Uncharacterized protein OS=Anaplasma marginale (strain Florida) GN=AMF_729 PE=4 SV=1 - [B9KGK9_ANAMF]	1	2	2
B9KHR7	Pyruvate, phosphate dikinase (PpdK) OS=Anaplasma marginale (strain Florida) GN=ppdK PE=4 SV=1 - [B9KHR7_ANAMF]	1	2	2
B9KH47	Virulence factor MVIN (MviN) OS=Anaplasma marginale (strain Florida) GN=mviN PE=4 SV=1 - [B9KH47_ANAMF]	1	2	2
B9KIU8	Uncharacterized protein OS=Anaplasma marginale (strain Florida) GN=AMF_563 PE=4 SV=1 - [B9KIU8_ANAMF]	1	2	2
F5GUR8	Putative RecA protein, degenerate OS=Anaplasma phagocytophilum (strain HZ) GN=APH_0251 PE=4 SV=1 - [F5GUR8_ANAPZ]	1	2	2
Q2GIG1	ATP synthase subunit delta OS=Anaplasma phagocytophilum (strain HZ) GN=atpH PE=3 SV=1 - [ATPD_ANAPZ]	0	2	+∞
Q2GLB4	Biotin synthase OS=Anaplasma phagocytophilum (strain HZ) GN=bioB PE=3 SV=1 - [BIOB_ANAPZ]	0	2	+∞
Q2GJB4	ATP-dependent Clp protease proteolytic subunit OS=Anaplasma phagocytophilum (strain HZ) GN=clpP PE=3 SV=1 - [CLPP_ANAPZ]	0	2	+∞
B9KIE5	Elongation factor 4 OS=Anaplasma marginale (strain Florida) GN=lepA PE=3 SV=1 - [LEPA_ANAMF]	0	2	+∞
B9KGL7	tRNA uridine 5-carboxymethylaminomethyl modification enzyme MnmG OS=Anaplasma marginale (strain Florida) GN=mnmG PE=3 SV=1 - [MNMG_ANAMF]	0	2	+∞
B9KHQ6	Holliday junction ATP-dependent DNA helicase RuvA OS=Anaplasma marginale (strain Florida) GN=ruvA PE=3 SV=1 - [RUVA_ANAMF]	0	2	+∞
S6GB90	MSP2 family outer membrane protein OS=Anaplasma phagocytophilum str. CRT38 GN=CRT38_04062 PE=4 SV=1 - [S6GB90_ANAPH]	0	2	+∞
Q933V6	Putative uncharacterized protein OS=Anaplasma marginale PE=4 SV=1 - [Q933V6_ANAMA]	0	2	+∞
Q2V9K7	OMP10 (Fragment) OS=Anaplasma marginale (strain St. Maries) PE=4 SV=1 - [Q2V9K7_ANAMM]	0	2	+∞
A0EW70	Major surface protein 2 variable region (Fragment) OS=Anaplasma phagocytophilum PE=4 SV=1 - [A0EW70_ANAPH]	0	2	+∞
K9P0C6	Type IV secretion system protein OS=Anaplasma phagocytophilum GN=virB2-5 PE=4 SV=1 - [K9P0C6_ANAPH]	0	2	+∞
T2B3M7	p44-63 (Fragment) OS=Anaplasma phagocytophilum GN=p44-63 PE=4 SV=1 - [T2B3M7_ANAPH]	0	2	+∞
Q6Y7E2	P44 paralog (Fragment) OS=Anaplasma phagocytophilum PE=4 SV=1 - [Q6Y7E2_ANAPH]	0	2	+∞
Q6Y7J0	P44 paralog (Fragment) OS=Anaplasma phagocytophilum PE=4 SV=1 - [Q6Y7J0_ANAPH]	0	2	+∞
A4PBV4	p44 outer membrane protein (Fragment) OS=Anaplasma phagocytophilum PE=4 SV=2 - [A4PBV4_ANAPH]	0	2	+∞
F1JYT5	Ank (Fragment) OS=Anaplasma phagocytophilum GN=ank PE=4 SV=1 - [F1JYT5_ANAPH]	0	2	+∞
Q6Y7D8	P44 paralog (Fragment) OS=Anaplasma phagocytophilum PE=4 SV=1 - [Q6Y7D8_ANAPH]	0	2	+∞
R4WUV1	p44 outer surface protein (Fragment) OS=Anaplasma phagocytophilum PE=4 SV=1 - [R4WUV1_ANAPH]	0	2	+∞
R4X5I8	p44 outer surface protein (Fragment) OS=Anaplasma phagocytophilum PE=4 SV=1 - [R4X5I8_ANAPH]	0	2	+∞
A7VKS3	p44 outer membrane protein (Fragment) OS=Anaplasma phagocytophilum PE=4 SV=1 - [A7VKS3_ANAPH]	0	2	+∞
Q6Y7I7	P44 paralog (Fragment) OS=Anaplasma phagocytophilum PE=4 SV=1 - [Q6Y7I7_ANAPH]	0	2	+∞
A7VKK7	p44 outer membrane protein (Fragment) OS=Anaplasma phagocytophilum PE=4 SV=1 - [A7VKK7_ANAPH]	0	2	+∞
A4PC04	p44 outer membrane protein (Fragment) OS=Anaplasma phagocytophilum PE=4 SV=2 - [A4PC04_ANAPH]	0	2	+∞
R4X4K4	p44 outer surface protein (Fragment) OS=Anaplasma phagocytophilum PE=4 SV=1 - [R4X4K4_ANAPH]	0	2	+∞
M9UT57	Major surface protein 1 alpha (Fragment) OS=Anaplasma marginale GN=msp1a PE=4 SV=1 - [M9UT57_ANAMA]	0	2	+∞
M9UVR0	Major surface protein 1 alpha (Fragment) OS=Anaplasma marginale GN=msp1a PE=4 SV=1 - [M9UVR0_ANAMA]	0	2	+∞
C7EB62	Heat shock protein (Fragment) OS=Anaplasma ovis PE=4 SV=1 - [C7EB62_9RICK]	0	2	+∞
D9IVA7	Major surface protein 5 OS=Anaplasma ovis GN=msp5 PE=4 SV=1 - [D9IVA7_9RICK]	0	2	+∞
S6G7G3	F0F1 ATP synthase subunit C OS=Anaplasma phagocytophilum str. HGE1 GN=HGE1_05177 PE=3 SV=1 - [S6G7G3_ANAPH]	0	2	+∞
S6G5A3	Putative ABC transporter, ATP-binding protein/permease protein OS=Anaplasma phagocytophilum str. HGE1 GN=HGE1_00680 PE=4 SV=1 - [S6G5A3_ANAPH]	0	2	+∞
S6G4W8	Uncharacterized protein OS=Anaplasma phagocytophilum str. HGE1 GN=HGE1_06107 PE=4 SV=1 - [S6G4W8_ANAPH]	0	2	+∞
S6G7B4	DNA gyrase subunit A OS=Anaplasma phagocytophilum str. HGE1 GN=gyrA PE=3 SV=1 - [S6G7B4_ANAPH]	0	2	+∞
S6G591	Geranyltranstransferase OS=Anaplasma phagocytophilum str. HGE1 GN=HGE1_01475 PE=3 SV=1 - [S6G591_ANAPH]	0	2	+∞
S6G7G0	Uncharacterized protein OS=Anaplasma phagocytophilum str. HGE1 GN=HGE1_05092 PE=4 SV=1 - [S6G7G0_ANAPH]	0	2	+∞
S6G4N4	Uncharacterized protein OS=Anaplasma phagocytophilum str. HGE1 GN=HGE1_03907 PE=4 SV=1 - [S6G4N4_ANAPH]	0	2	+∞
S6G4B6	3-octaprenyl-4-hydroxybenzoate carboxy-lyase OS=Anaplasma phagocytophilum str. HGE1 GN=HGE1_03267 PE=4 SV=1 - [S6G4B6_ANAPH]	0	2	+∞
S6G7N1	Cytochrome C OS=Anaplasma phagocytophilum str. HGE1 GN=HGE1_00785 PE=4 SV=1 - [S6G7N1_ANAPH]	0	2	+∞
S6G4L4	Uncharacterized protein OS=Anaplasma phagocytophilum str. HGE1 GN=HGE1_03637 PE=4 SV=1 - [S6G4L4_ANAPH]	0	2	+∞
S6GAZ1	Msp2_2 outer membrane protein OS=Anaplasma phagocytophilum str. CRT38 GN=CRT38_02887 PE=4 SV=1 - [S6GAZ1_ANAPH]	0	2	+∞
S6G5X0	P44-73 outer membrane protein (Fragment) OS=Anaplasma phagocytophilum str. CRT38 GN=CRT38_03732 PE=4 SV=1 - [S6G5X0_ANAPH]	0	2	+∞
S6G5N6	Uncharacterized protein OS=Anaplasma phagocytophilum str. CRT38 GN=CRT38_02402 PE=4 SV=1 - [S6G5N6_ANAPH]	0	2	+∞
S6GBL1	Uncharacterized protein OS=Anaplasma phagocytophilum str. CRT38 GN=CRT38_06102 PE=4 SV=1 - [S6GBL1_ANAPH]	0	2	+∞
S6GBJ9	TPR domain-containing protein OS=Anaplasma phagocytophilum str. CRT38 GN=CRT38_05782 PE=4 SV=1 - [S6GBJ9_ANAPH]	0	2	+∞
S6GB79	Uncharacterized protein OS=Anaplasma phagocytophilum str. CRT38 GN=CRT38_03932 PE=4 SV=1 - [S6GB79_ANAPH]	0	2	+∞
S6G7S9	HGE-14 protein OS=Anaplasma phagocytophilum str. CRT38 GN=CRT38_02082 PE=4 SV=1 - [S6G7S9_ANAPH]	0	2	+∞
S6G809	Uncharacterized protein OS=Anaplasma phagocytophilum str. CRT38 GN=CRT38_03422 PE=4 SV=1 - [S6G809_ANAPH]	0	2	+∞
S6GB66	Uncharacterized protein OS=Anaplasma phagocytophilum str. CRT38 GN=CRT38_03802 PE=4 SV=1 - [S6GB66_ANAPH]	0	2	+∞
S6G907	Uncharacterized protein OS=Anaplasma phagocytophilum str. CRT38 GN=CRT38_00910 PE=4 SV=1 - [S6G907_ANAPH]	0	2	+∞
S6GAT6	HGE-14 protein OS=Anaplasma phagocytophilum str. CRT38 GN=CRT38_02092 PE=4 SV=1 - [S6GAT6_ANAPH]	0	2	+∞
S6GBN1	Phosphoribosylglycinamide formyltransferase OS=Anaplasma phagocytophilum str. CRT38 GN=CRT38_00395 PE=4 SV=1 - [S6GBN1_ANAPH]	0	2	+∞
D1ATY7	Fructose-1,6-bisphosphatase OS=Anaplasma centrale (strain Israel) GN=glpX PE=3 SV=1 - [D1ATY7_ANACI]	0	2	+∞
D1ASE8	Putative transporter OS=Anaplasma centrale (strain Israel) GN=ACIS_00875 PE=4 SV=1 - [D1ASE8_ANACI]	0	2	+∞
D1AS98	4-diphosphocytidyl-2-C-methyl-D-erythritol kinase OS=Anaplasma centrale (strain Israel) GN=ispE PE=3 SV=1 - [D1AS98_ANACI]	0	2	+∞
D1AT59	UDP-N-acetylmuramate--L-alanine ligase OS=Anaplasma centrale (strain Israel) GN=murC PE=3 SV=1 - [D1AT59_ANACI]	0	2	+∞
D1ASW5	Bifunctional protein FolD OS=Anaplasma centrale (strain Israel) GN=folD PE=3 SV=1 - [D1ASW5_ANACI]	0	2	+∞
D1AUJ7	tRNA pseudouridine synthase A OS=Anaplasma centrale (strain Israel) GN=truA PE=3 SV=1 - [D1AUJ7_ANACI]	0	2	+∞
D1ATR3	Putative DsbD gamma family protein OS=Anaplasma centrale (strain Israel) GN=ACIS_00271 PE=4 SV=1 - [D1ATR3_ANACI]	0	2	+∞
D1ASX5	ABC transporter OS=Anaplasma centrale (strain Israel) GN=ACIS_01109 PE=4 SV=1 - [D1ASX5_ANACI]	0	2	+∞
D1ASS2	Putative phosphoesterase OS=Anaplasma centrale (strain Israel) GN=ACIS_01046 PE=4 SV=1 - [D1ASS2_ANACI]	0	2	+∞
D1ASA9	Putative uncharacterized protein OS=Anaplasma centrale (strain Israel) GN=ACIS_00826 PE=4 SV=1 - [D1ASA9_ANACI]	0	2	+∞
D1AS76	tRNA pseudouridine synthase B OS=Anaplasma centrale (strain Israel) GN=truB PE=3 SV=1 - [D1AS76_ANACI]	0	2	+∞
D1ATR1	Putative protease OS=Anaplasma centrale (strain Israel) GN=ACIS_00269 PE=3 SV=1 - [D1ATR1_ANACI]	0	2	+∞
D1ATW5	Cytochrome c oxidase subunit I OS=Anaplasma centrale (strain Israel) GN=coxA PE=3 SV=1 - [D1ATW5_ANACI]	0	2	+∞
D1AT77	Putative short chain dehydrogenase OS=Anaplasma centrale (strain Israel) GN=ACIS_00039 PE=4 SV=1 - [D1AT77_ANACI]	0	2	+∞
D1AS65	Putative uncharacterized protein OS=Anaplasma centrale (strain Israel) GN=ACIS_00765 PE=4 SV=1 - [D1AS65_ANACI]	0	2	+∞
D1AU77	Putative GTPase OS=Anaplasma centrale (strain Israel) GN=ACIS_00484 PE=4 SV=1 - [D1AU77_ANACI]	0	2	+∞
D1ATI2	Putative uncharacterized protein OS=Anaplasma centrale (strain Israel) GN=ACIS_00176 PE=4 SV=1 - [D1ATI2_ANACI]	0	2	+∞
D1ATY4	Putative uncharacterized protein OS=Anaplasma centrale (strain Israel) GN=ACIS_00370 PE=4 SV=1 - [D1ATY4_ANACI]	0	2	+∞
D1ASV4	Putative phosphatase OS=Anaplasma centrale (strain Israel) GN=ACIS_01083 PE=4 SV=1 - [D1ASV4_ANACI]	0	2	+∞
S5PIN5	Uncharacterized protein OS=Anaplasma phagocytophilum str. HZ2 GN=YYU_06385 PE=4 SV=1 - [S5PIN5_ANAPH]	0	2	+∞
S5PGZ9	Uncharacterized protein OS=Anaplasma phagocytophilum str. HZ2 GN=YYU_06215 PE=4 SV=1 - [S5PGZ9_ANAPH]	0	2	+∞
S5PTT4	Transporter OS=Anaplasma phagocytophilum str. HZ2 GN=YYU_03925 PE=4 SV=1 - [S5PTT4_ANAPH]	0	2	+∞
S5PJF7	Uncharacterized protein OS=Anaplasma phagocytophilum str. JM GN=WSQ_03095 PE=4 SV=1 - [S5PJF7_ANAPH]	0	2	+∞
S5PK57	Uncharacterized protein OS=Anaplasma phagocytophilum str. JM GN=WSQ_05240 PE=4 SV=1 - [S5PK57_ANAPH]	0	2	+∞
U5XPB8	Recombination protein RecR OS=Anaplasma marginale str. Gypsy Plains GN=recR PE=3 SV=1 - [U5XPB8_ANAMA]	0	2	+∞
U5XRD6	Tyrosine recombinase XerC OS=Anaplasma marginale str. Gypsy Plains GN=xerC PE=3 SV=1 - [U5XRD6_ANAMA]	0	2	+∞
U5XPG6	Uncharacterized protein OS=Anaplasma marginale str. Gypsy Plains GN=U128_01535 PE=4 SV=1 - [U5XPG6_ANAMA]	0	2	+∞
U5XP63	BolA family transcriptional regulator OS=Anaplasma marginale str. Gypsy Plains GN=U128_01060 PE=4 SV=1 - [U5XP63_ANAMA]	0	2	+∞
U5XTZ6	Molecular chaperone DnaK OS=Anaplasma marginale str. Gypsy Plains GN=U128_04405 PE=4 SV=1 - [U5XTZ6_ANAMA]	0	2	+∞
U5XP23	D-alanine--D-alanine ligase OS=Anaplasma marginale str. Gypsy Plains GN=ddl PE=3 SV=1 - [U5XP23_ANAMA]	0	2	+∞
U5XQR8	tRNA pseudouridine synthase A OS=Anaplasma marginale str. Gypsy Plains GN=truA PE=3 SV=1 - [U5XQR8_ANAMA]	0	2	+∞
U5XQI3	Glucosamine-fructose-6-phosphate aminotransferase OS=Anaplasma marginale str. Gypsy Plains GN=U128_03975 PE=4 SV=1 - [U5XQI3_ANAMA]	0	2	+∞
U5XQQ3	Uncharacterized protein OS=Anaplasma marginale str. Gypsy Plains GN=U128_04525 PE=4 SV=1 - [U5XQQ3_ANAMA]	0	2	+∞
Q5PAR4	ATP synthase gamma chain OS=Anaplasma marginale (strain St. Maries) GN=atpG PE=4 SV=1 - [Q5PAR4_ANAMM]	0	2	+∞
Q5P9T7	Release factor glutamine methyltransferase OS=Anaplasma marginale (strain St. Maries) GN=hemK PE=3 SV=1 - [Q5P9T7_ANAMM]	0	2	+∞
Q5PA06	Putative uncharacterized protein OS=Anaplasma marginale (strain St. Maries) GN=AM981 PE=4 SV=1 - [Q5PA06_ANAMM]	0	2	+∞
Q5PAB0	Putative uncharacterized protein OS=Anaplasma marginale (strain St. Maries) GN=AM853 PE=4 SV=1 - [Q5PAB0_ANAMM]	0	2	+∞
Q5P9K4	Glutamine synthetase OS=Anaplasma marginale (strain St. Maries) GN=glnA PE=3 SV=1 - [Q5P9K4_ANAMM]	0	2	+∞
Q5PBI3	Cytochrome b561 OS=Anaplasma marginale (strain St. Maries) GN=cybB PE=4 SV=1 - [Q5PBI3_ANAMM]	0	2	+∞
B9KH16	Glutamate-cysteine ligase (GshA) OS=Anaplasma marginale (strain Florida) GN=gshA PE=4 SV=1 - [B9KH16_ANAMF]	0	2	+∞
B9KGV9	CDP-diacylglycerol-glycerol-3-phosphate 3-phosphatidyltransferase (PgsA) OS=Anaplasma marginale (strain Florida) GN=pgsA PE=3 SV=1 - [B9KGV9_ANAMF]	0	2	+∞
B9KHQ9	Uncharacterized protein OS=Anaplasma marginale (strain Florida) GN=AMF_133 PE=4 SV=1 - [B9KHQ9_ANAMF]	0	2	+∞
B9KHG7	Uncharacterized protein OS=Anaplasma marginale (strain Florida) GN=AMF_031 PE=4 SV=1 - [B9KHG7_ANAMF]	0	2	+∞
B9KGM4	2-amino-4-hydroxy-6-hydroxymethyldihydropteridine pyrophosphokinase (FolP/K) OS=Anaplasma marginale (strain Florida) GN=folP PE=4 SV=1 - [B9KGM4_ANAMF]	0	2	+∞
B9KH17	Citrate synthase OS=Anaplasma marginale (strain Florida) GN=gltA PE=3 SV=1 - [B9KH17_ANAMF]	0	2	+∞
B9KIM6	Uncharacterized protein OS=Anaplasma marginale (strain Florida) GN=AMF_482 PE=4 SV=1 - [B9KIM6_ANAMF]	0	2	+∞
U5XTR8	Uncharacterized protein OS=Anaplasma marginale str. Dawn GN=U370_04175 PE=4 SV=1 - [U5XTR8_ANAMA]	0	2	+∞
A4PBZ5	p44 outer membrane protein (Fragment) OS=Anaplasma phagocytophilum PE=4 SV=2 - [A4PBZ5_ANAPH]	22	1	0.0454545
Q2GKT7	Uncharacterized protein OS=Anaplasma phagocytophilum (strain HZ) GN=APH_0409 PE=4 SV=1 - [Q2GKT7_ANAPZ]	8	1	0.125
S6G9T1	ATP-dependent DNA helicase RecG OS=Anaplasma phagocytophilum str. HGE1 GN=HGE1_05667 PE=4 SV=1 - [S6G9T1_ANAPH]	7	1	0.142857
D1AUD8	Glutamate--tRNA ligase OS=Anaplasma centrale (strain Israel) GN=gltX PE=3 SV=1 - [D1AUD8_ANACI]	7	1	0.142857
Q2V9Q4	OMP2 OS=Anaplasma marginale (strain St. Maries) PE=4 SV=1 - [Q2V9Q4_ANAMM]	7	1	0.142857
Q5PA88	Putative uncharacterized protein OS=Anaplasma marginale (strain St. Maries) GN=AM880 PE=4 SV=1 - [Q5PA88_ANAMM]	6	1	0.166667
S6G998	Pseudouridine synthase OS=Anaplasma phagocytophilum str. HGE1 GN=HGE1_02507 PE=3 SV=1 - [S6G998_ANAPH]	6	1	0.166667
B9KHC1	tRNA modification GTPase MnmE OS=Anaplasma marginale (strain Florida) GN=thdF PE=3 SV=1 - [B9KHC1_ANAMF]	5	1	0.2
U5XQ43	Primosomal protein N OS=Anaplasma marginale str. Gypsy Plains GN=U128_03215 PE=4 SV=1 - [U5XQ43_ANAMA]	5	1	0.2
S6G9F5	Uncharacterized protein OS=Anaplasma phagocytophilum str. HGE1 GN=HGE1_01862 PE=4 SV=1 - [S6G9F5_ANAPH]	4	1	0.25
S5PC78	Uncharacterized protein OS=Anaplasma phagocytophilum str. HZ2 GN=YYU_06120 PE=4 SV=1 - [S5PC78_ANAPH]	4	1	0.25
Q2GIG5	SsrA-binding protein OS=Anaplasma phagocytophilum (strain HZ) GN=smpB PE=3 SV=1 - [SSRP_ANAPZ]	4	1	0.25
A0EW83	Major surface protein 2 variable region (Fragment) OS=Anaplasma phagocytophilum PE=4 SV=1 - [A0EW83_ANAPH]	4	1	0.25
S5PF61	Mrp protein (Mrp) OS=Anaplasma phagocytophilum str. HZ2 GN=YYU_05110 PE=4 SV=1 - [S5PF61_ANAPH]	4	1	0.25
U5XQT4	Membrane protein OS=Anaplasma marginale str. Gypsy Plains GN=U128_04760 PE=4 SV=1 - [U5XQT4_ANAMA]	4	1	0.25
I0B487	P44 major outer membrane protein (Fragment) OS=Anaplasma phagocytophilum PE=2 SV=1 - [I0B487_ANAPH]	3	1	0.333333
D1ASL4	Sensor histidine kinase OS=Anaplasma centrale (strain Israel) GN=barA PE=4 SV=1 - [D1ASL4_ANACI]	3	1	0.333333
B9KGL3	Probable cytosol aminopeptidase OS=Anaplasma marginale (strain Florida) GN=pepA PE=3 SV=1 - [B9KGL3_ANAMF]	3	1	0.333333
B9KJ58	50S ribosomal protein L5 OS=Anaplasma marginale (strain Florida) GN=rplE PE=3 SV=1 - [RL5_ANAMF]	3	1	0.333333
S6G459	Single-stranded DNA-binding protein OS=Anaplasma phagocytophilum str. HGE1 GN=HGE1_02157 PE=4 SV=1 - [S6G459_ANAPH]	3	1	0.333333
S6G4D3	Uncharacterized protein OS=Anaplasma phagocytophilum str. HGE1 GN=HGE1_03587 PE=4 SV=1 - [S6G4D3_ANAPH]	3	1	0.333333
D1ASA6	Cysteine--tRNA ligase OS=Anaplasma centrale (strain Israel) GN=cysS PE=3 SV=1 - [D1ASA6_ANACI]	3	1	0.333333
S5PGN4	Uncharacterized protein OS=Anaplasma phagocytophilum str. HZ2 GN=YYU_04765 PE=4 SV=1 - [S5PGN4_ANAPH]	3	1	0.333333
U5XTP3	Ferrochelatase OS=Anaplasma marginale str. Gypsy Plains GN=hemH PE=3 SV=1 - [U5XTP3_ANAMA]	3	1	0.333333
U5XSC3	Phosphatidate cytidylyltransferase OS=Anaplasma marginale str. Gypsy Plains GN=U128_00480 PE=4 SV=1 - [U5XSC3_ANAMA]	3	1	0.333333
U5XQV4	Uncharacterized protein OS=Anaplasma marginale str. Gypsy Plains GN=U128_02865 PE=4 SV=1 - [U5XQV4_ANAMA]	3	1	0.333333
B9KI24	Uncharacterized protein OS=Anaplasma marginale (strain Florida) GN=AMF_262 PE=4 SV=1 - [B9KI24_ANAMF]	3	1	0.333333
Q2GJT4	Pyridoxine 5'-phosphate synthase OS=Anaplasma phagocytophilum (strain HZ) GN=pdxJ PE=3 SV=1 - [PDXJ_ANAPZ]	2	1	0.5
Q2GII6	Peptidyl-tRNA hydrolase OS=Anaplasma phagocytophilum (strain HZ) GN=pth PE=3 SV=1 - [PTH_ANAPZ]	2	1	0.5
Q5PA76	50S ribosomal protein L15 OS=Anaplasma marginale (strain St. Maries) GN=rplO PE=3 SV=1 - [RL15_ANAMM]	2	1	0.5
Q5PBM3	Thymidylate synthase ThyX OS=Anaplasma marginale (strain St. Maries) GN=thyX PE=3 SV=1 - [THYX_ANAMM]	2	1	0.5
C0IUL2	Major surface protein 2 (Fragment) OS=Anaplasma marginale GN=msp2 PE=4 SV=1 - [C0IUL2_ANAMA]	2	1	0.5
Q8VPG6	Major surface protein-2 (Fragment) OS=Anaplasma centrale PE=4 SV=1 - [Q8VPG6_ANACE]	2	1	0.5
Q6Y7I1	P44 paralog (Fragment) OS=Anaplasma phagocytophilum PE=4 SV=1 - [Q6Y7I1_ANAPH]	2	1	0.5
K9P0P5	Type IV secretion system protein (Fragment) OS=Anaplasma phagocytophilum GN=virB6-2 PE=4 SV=1 - [K9P0P5_ANAPH]	2	1	0.5
D2KNG6	AnkA OS=Anaplasma phagocytophilum GN=ankA PE=4 SV=1 - [D2KNG6_ANAPH]	2	1	0.5
D6RTX9	p44 outer membrane protein (Fragment) OS=Anaplasma phagocytophilum GN=p44 PE=4 SV=1 - [D6RTX9_ANAPH]	2	1	0.5
C8YM60	P44 major outer membrane protein (Fragment) OS=Anaplasma phagocytophilum PE=4 SV=1 - [C8YM60_ANAPH]	2	1	0.5
Q44099	Surface antigen AmV70 OS=Anaplasma marginale PE=4 SV=1 - [Q44099_ANAMA]	2	1	0.5
S6G9S9	Putative glutamine-dependent NAD(+) synthetase OS=Anaplasma phagocytophilum str. HGE1 GN=HGE1_03677 PE=3 SV=1 - [S6G9S9_ANAPH]	2	1	0.5
S6G4I9	Dihydroorotate dehydrogenase 2 OS=Anaplasma phagocytophilum str. HGE1 GN=HGE1_04342 PE=3 SV=1 - [S6G4I9_ANAPH]	2	1	0.5
S6G4Z9	Signal recognition particle-docking protein FtsY OS=Anaplasma phagocytophilum str. HGE1 GN=HGE1_05352 PE=4 SV=1 - [S6G4Z9_ANAPH]	2	1	0.5
S6GAP7	Primosomal protein N OS=Anaplasma phagocytophilum str. HGE1 GN=HGE1_01500 PE=4 SV=1 - [S6GAP7_ANAPH]	2	1	0.5
S6G4J8	Rod shape-determining protein MreB OS=Anaplasma phagocytophilum str. HGE1 GN=HGE1_03352 PE=4 SV=1 - [S6G4J8_ANAPH]	2	1	0.5
S6G6C8	GTP cyclohydrolase II OS=Anaplasma phagocytophilum str. CRT38 GN=CRT38_05792 PE=4 SV=1 - [S6G6C8_ANAPH]	2	1	0.5
S6G8M7	50S ribosomal protein L25/general stress protein Ctc OS=Anaplasma phagocytophilum str. CRT38 GN=CRT38_05662 PE=4 SV=1 - [S6G8M7_ANAPH]	2	1	0.5
S6GBJ1	Uncharacterized protein OS=Anaplasma phagocytophilum str. CRT38 GN=CRT38_05612 PE=4 SV=1 - [S6GBJ1_ANAPH]	2	1	0.5
D1AU43	30S ribosomal protein S8 OS=Anaplasma centrale (strain Israel) GN=rpsH PE=3 SV=1 - [D1AU43_ANACI]	2	1	0.5
D1ASA2	Putative uncharacterized protein OS=Anaplasma centrale (strain Israel) GN=ACIS_00816 PE=4 SV=1 - [D1ASA2_ANACI]	2	1	0.5
D1ASV8	Cytochrome c OS=Anaplasma centrale (strain Israel) GN=cycM PE=4 SV=1 - [D1ASV8_ANACI]	2	1	0.5
D1AU26	RNA methyltransferase OS=Anaplasma centrale (strain Israel) GN=ACIS_00426 PE=4 SV=1 - [D1AU26_ANACI]	2	1	0.5
D1AUL9	Putative uncharacterized protein OS=Anaplasma centrale (strain Israel) GN=ACIS_00673 PE=4 SV=1 - [D1AUL9_ANACI]	2	1	0.5
S5PFC9	Phosphopantothenoylcysteine decarboxylase OS=Anaplasma phagocytophilum str. HZ2 GN=YYU_05995 PE=4 SV=1 - [S5PFC9_ANAPH]	2	1	0.5
U5XS28	Acetylornithine aminotransferase OS=Anaplasma marginale str. Gypsy Plains GN=argD PE=3 SV=1 - [U5XS28_ANAMA]	2	1	0.5
U5XQS3	Magnesium transporter OS=Anaplasma marginale str. Gypsy Plains GN=U128_02575 PE=4 SV=1 - [U5XQS3_ANAMA]	2	1	0.5
U5XPD7	Enoyl-ACP reductase OS=Anaplasma marginale str. Gypsy Plains GN=U128_01635 PE=4 SV=1 - [U5XPD7_ANAMA]	2	1	0.5
U5XSM4	Arginine--tRNA ligase OS=Anaplasma marginale str. Gypsy Plains GN=argS PE=3 SV=1 - [U5XSM4_ANAMA]	2	1	0.5
U5XP84	Uncharacterized protein OS=Anaplasma marginale str. Gypsy Plains GN=U128_01235 PE=4 SV=1 - [U5XP84_ANAMA]	2	1	0.5
Q5PAM9	Putative uncharacterized protein OS=Anaplasma marginale (strain St. Maries) GN=AM670 PE=4 SV=1 - [Q5PAM9_ANAMM]	2	1	0.5
Q5P9Q7	Putative uncharacterized protein OS=Anaplasma marginale (strain St. Maries) GN=AM1122 PE=4 SV=1 - [Q5P9Q7_ANAMM]	2	1	0.5
Q5P9K9	Penicillin-binding protein OS=Anaplasma marginale (strain St. Maries) GN=pbpA1 PE=4 SV=1 - [Q5P9K9_ANAMM]	2	1	0.5
B9KI25	Uncharacterized protein OS=Anaplasma marginale (strain Florida) GN=AMF_264 PE=4 SV=1 - [B9KI25_ANAMF]	2	1	0.5
B9KJ15	Transketolase OS=Anaplasma marginale (strain Florida) GN=tktA PE=3 SV=1 - [B9KJ15_ANAMF]	2	1	0.5
B9KII0	Uncharacterized protein OS=Anaplasma marginale (strain Florida) GN=AMF_431 PE=4 SV=1 - [B9KII0_ANAMF]	2	1	0.5
B9KIQ9	Uncharacterized protein OS=Anaplasma marginale (strain Florida) GN=AMF_518 PE=4 SV=1 - [B9KIQ9_ANAMF]	2	1	0.5
Q2GJ07	Alanyl-tRNA synthetase domain protein OS=Anaplasma phagocytophilum (strain HZ) GN=APH_1096 PE=4 SV=1 - [Q2GJ07_ANAPZ]	2	1	0.5
Q2GLK9	Uncharacterized protein OS=Anaplasma phagocytophilum (strain HZ) GN=APH_0114 PE=4 SV=1 - [Q2GLK9_ANAPZ]	2	1	0.5
Q2GK46	Rrf2 family protein /cysteine desulfurase OS=Anaplasma phagocytophilum (strain HZ) GN=APH_0673 PE=3 SV=1 - [Q2GK46_ANAPZ]	2	1	0.5
S6G5X6	P44-new outer membrane protein OS=Anaplasma phagocytophilum str. CRT38 GN=CRT38_04617 PE=4 SV=1 - [S6G5X6_ANAPH]	9	0	-∞
S6G9J0	P44-new outer membrane protein (Fragment) OS=Anaplasma phagocytophilum str. HGE1 GN=HGE1_04562 PE=4 SV=1 - [S6G9J0_ANAPH]	8	0	-∞
D1AS70	Major surface protein 1a syntenic locus OS=Anaplasma centrale (strain Israel) GN=msp1aS PE=4 SV=1 - [D1AS70_ANACI]	5	0	-∞
S6G6E5	Prolipoprotein diacylglyceryl transferase OS=Anaplasma phagocytophilum str. CRT38 GN=lgt PE=3 SV=1 - [S6G6E5_ANAPH]	5	0	-∞
Q2GL47	50S ribosomal protein L5 OS=Anaplasma phagocytophilum (strain HZ) GN=rplE PE=3 SV=1 - [RL5_ANAPZ]	4	0	-∞
S6G594	Cytochrome c biogenesis protein CcmA OS=Anaplasma phagocytophilum str. HGE1 GN=HGE1_00555 PE=3 SV=1 - [S6G594_ANAPH]	4	0	-∞
D1ASA7	Putative exopolysaccharide synthesis protein, ExoD OS=Anaplasma centrale (strain Israel) GN=ACIS_00822 PE=4 SV=1 - [D1ASA7_ANACI]	4	0	-∞
U5XUE3	Uncharacterized protein OS=Anaplasma marginale str. Gypsy Plains GN=U128_03430 PE=4 SV=1 - [U5XUE3_ANAMA]	4	0	-∞
S6G4R2	CDP-diacylglycerol--glycerol-3-phosphate 3-phosphatidyltransferase OS=Anaplasma phagocytophilum str. HGE1 GN=HGE1_05247 PE=3 SV=1 - [S6G4R2_ANAPH]	3	0	-∞
Q2GL56	50S ribosomal protein L2 OS=Anaplasma phagocytophilum (strain HZ) GN=rplB PE=3 SV=1 - [RL2_ANAPZ]	3	0	-∞
B9KHZ8	UPF0176 protein AMF_234 OS=Anaplasma marginale (strain Florida) GN=AMF_234 PE=3 SV=1 - [Y234_ANAMF]	3	0	-∞
J9Q2Y8	Major surface protein 2 (Fragment) OS=Anaplasma phagocytophilum GN=msp2 PE=4 SV=1 - [J9Q2Y8_ANAPH]	3	0	-∞
L7VBU9	VirB9 (Fragment) OS=Anaplasma marginale GN=virB9 PE=4 SV=1 - [L7VBU9_ANAMA]	3	0	-∞
S6G4C4	Uncharacterized protein OS=Anaplasma phagocytophilum str. HGE1 GN=HGE1_03387 PE=4 SV=1 - [S6G4C4_ANAPH]	3	0	-∞
S6G5C8	Serine--tRNA ligase OS=Anaplasma phagocytophilum str. CRT38 GN=serS PE=3 SV=1 - [S6G5C8_ANAPH]	3	0	-∞
D1ASI5	DNA gyrase subunit A OS=Anaplasma centrale (strain Israel) GN=gyrA PE=3 SV=1 - [D1ASI5_ANACI]	3	0	-∞
D1AT36	Orotate phosphoribosyltransferase OS=Anaplasma centrale (strain Israel) GN=pyrE PE=3 SV=1 - [D1AT36_ANACI]	3	0	-∞
D1ATV6	Putative transcriptional regulator OS=Anaplasma centrale (strain Israel) GN=ACIS_00331 PE=4 SV=1 - [D1ATV6_ANACI]	3	0	-∞
Q2GKS7	Probable GTP-binding protein EngB OS=Anaplasma phagocytophilum (strain HZ) GN=engB PE=3 SV=1 - [ENGB_ANAPZ]	2	0	-∞
Q5PA02	Glycerol-3-phosphate dehydrogenase [NAD(P)+] OS=Anaplasma marginale (strain St. Maries) GN=gpsA PE=3 SV=2 - [GPDA_ANAMM]	2	0	-∞
B9KIH0	Malate dehydrogenase OS=Anaplasma marginale (strain Florida) GN=mdh PE=3 SV=1 - [MDH_ANAMF]	2	0	-∞
Q9F958	Major surface protein 2 OS=Anaplasma marginale GN=msp2 PE=4 SV=1 - [Q9F958_ANAMA]	2	0	-∞
T2B3J1	p44-22 (Fragment) OS=Anaplasma phagocytophilum GN=p44-22 PE=4 SV=1 - [T2B3J1_ANAPH]	2	0	-∞
T2B1G5	p44-19 (Fragment) OS=Anaplasma phagocytophilum GN=p44-19 PE=4 SV=1 - [T2B1G5_ANAPH]	2	0	-∞
T2B1H5	p44-34 (Fragment) OS=Anaplasma phagocytophilum GN=p44-34 PE=4 SV=1 - [T2B1H5_ANAPH]	2	0	-∞
A7VKK6	p44 outer membrane protein (Fragment) OS=Anaplasma phagocytophilum PE=4 SV=1 - [A7VKK6_ANAPH]	2	0	-∞
A4PBZ3	p44 outer membrane protein (Fragment) OS=Anaplasma phagocytophilum PE=4 SV=2 - [A4PBZ3_ANAPH]	2	0	-∞
Q8KQQ0	44 kDa major outer membrane protein (Fragment) OS=Anaplasma phagocytophilum GN=p44-30 PE=2 SV=1 - [Q8KQQ0_ANAPH]	2	0	-∞
C8YM59	P44 major outer membrane protein (Fragment) OS=Anaplasma phagocytophilum PE=4 SV=1 - [C8YM59_ANAPH]	2	0	-∞
J9Q2M7	Major surface protein 2 (Fragment) OS=Anaplasma phagocytophilum GN=msp2 PE=4 SV=1 - [J9Q2M7_ANAPH]	2	0	-∞
S6G550	Putative lipoprotein NlpD OS=Anaplasma phagocytophilum str. HGE1 GN=HGE1_00960 PE=4 SV=1 - [S6G550_ANAPH]	2	0	-∞
S6G6F8	Glutathione synthetase OS=Anaplasma phagocytophilum str. CRT38 GN=gshB PE=3 SV=1 - [S6G6F8_ANAPH]	2	0	-∞
S6G683	AraM domain-containing protein OS=Anaplasma phagocytophilum str. CRT38 GN=CRT38_05182 PE=4 SV=1 - [S6G683_ANAPH]	2	0	-∞
S6G5Q9	Uncharacterized protein OS=Anaplasma phagocytophilum str. CRT38 GN=CRT38_03807 PE=4 SV=1 - [S6G5Q9_ANAPH]	2	0	-∞
K0GX40	Citrate synthase (Fragment) OS=uncultured Anaplasma sp. GN=gltA PE=3 SV=1 - [K0GX40_9RICK]	2	0	-∞
D1ATB2	Diaminopimelate epimerase OS=Anaplasma centrale (strain Israel) GN=dapF PE=3 SV=1 - [D1ATB2_ANACI]	2	0	-∞
D1ATV3	50S ribosomal protein L13 OS=Anaplasma centrale (strain Israel) GN=rplM PE=3 SV=1 - [D1ATV3_ANACI]	2	0	-∞
D1ATN6	ATP-dependent dethiobiotin synthetase BioD OS=Anaplasma centrale (strain Israel) GN=bioD PE=3 SV=1 - [D1ATN6_ANACI]	2	0	-∞
D1AUR6	Putative uncharacterized protein OS=Anaplasma centrale (strain Israel) GN=ACIS_00736 PE=4 SV=1 - [D1AUR6_ANACI]	2	0	-∞
S5PG62	Uncharacterized protein OS=Anaplasma phagocytophilum str. HZ2 GN=YYU_02900 PE=4 SV=1 - [S5PG62_ANAPH]	2	0	-∞
U5XQF6	Extragenic suppressor protein OS=Anaplasma marginale str. Gypsy Plains GN=U128_01800 PE=4 SV=1 - [U5XQF6_ANAMA]	2	0	-∞
U5XQL8	Uncharacterized protein OS=Anaplasma marginale str. Gypsy Plains GN=U128_02225 PE=4 SV=1 - [U5XQL8_ANAMA]	2	0	-∞
Q5PBC0	Putative uncharacterized protein OS=Anaplasma marginale (strain St. Maries) GN=AM324 PE=4 SV=1 - [Q5PBC0_ANAMM]	2	0	-∞
B9KGQ8	50S ribosomal protein L13 OS=Anaplasma marginale (strain Florida) GN=rplM PE=3 SV=1 - [B9KGQ8_ANAMF]	2	0	-∞
B9KIP5	Uncharacterized protein OS=Anaplasma marginale (strain Florida) GN=AMF_503 PE=4 SV=1 - [B9KIP5_ANAMF]	2	0	-∞
B9KJ26	Uncharacterized protein OS=Anaplasma marginale (strain Florida) GN=AMF_649 PE=4 SV=1 - [B9KJ26_ANAMF]	2	0	-∞
Q2GLD6	Putative osmotically inducible protein OS=Anaplasma phagocytophilum (strain HZ) GN=APH_0192 PE=4 SV=1 - [Q2GLD6_ANAPZ]	2	0	-∞

## Sheet: Column identifiers
Accession:	Acces number to Uniprot database
Description:	Protein description
Average No. PSMs:	Average number of peptide spectrum matches for protein identification (N=2)
